# Supplementary material for: Tracing the origin and evolution history of methylation-related genes in plants
Source: BMC Plant Biol. 2019 Jul 12;19:307. doi: 10.1186/s12870-019-1923-7 (PMC6624907; doi:10.1186/s12870-019-1923-7)
Supplement: Supplementary file 4 — Table S1. The gene ID of methylation-related genes in 77 species. (XLSX 13399 kb) [file 12870_2019_1923_MOESM4_ESM.xlsx]

## Sheet: Sheet1
Table S1. The gene ID of methylation-related genes in 77 species.
	C.subellipsoidea	V.carteri	C.reinhardtii	O.lucimarinus	M.pusilla	M.polymorpha	P.patens	A.filiculoides	S.moellendorffii	G.biloba	P.abies	A.trichopoda	E.guineensis	M.balbisiana	M.acuminata	Z.mays	S.bicolor	P.virgatum	S.italica	P.heterocycla	O.glabberima	O.sativa	B.distachyon	T.aestivum	H.vulgare	N.nucifera	A.coerulea	B.vulgaris	S.oleracea	A.chinensis	C.canephora	M.guttatus	F.excelsior	N.tabacum	C.annuum	S.tuberosum	S.melongena	S.pennellii	S.lycopersicum	V.vinifera	C.sativus	C.lanatus	F.vesca	P.persica	M.domestica	L.japonicus	M.truncatula	C.arietinum	P.vulgaris
RDR2										Gb_28433	MA_10436273g0010	evm_27.model.AmTr_v1.0_scaffold00088.11	p5_sc00005.V1.gene528	ITC1587_Bchr10_P31665	Ma10_p31290	GRMZM2G042443	Sobic.006G111200	Pavir.J33821	Seita.7G128700	PH01000035G1650	ORGLA04G0123600	LOC_Os04g39160	Bradi5g12757	TRIAE_CS42_4AS_TGACv1_307165_AA1017860	MLOC_77494	NNU_24974-RA	Aquca_002_00258	Bv5_115130_qihk	Sp_081360_otgj	Achn202011	Cc00_g08850	Migut.I00038	FRAEX38873_v2_000071100	mRNA_24096_cds	Capana03g000988		Sme2.5_00064_g00027	Sopen03g033200	Solyc03g114140	GSVIVG01007792001	Cucsa97050	Cla019179	mrna32159.1-v1.0-hybrid	Prupe.5G176700	MDP0000242926	Lj4g3v1535110	Medtr4g106660	Ca_08539	Phvul.003G198500
											MA_467439g0010			ITC1587_Bchr10_P31528						PH01000041G1140			Bradi1g33920	TRIAE_CS42_2AL_TGACv1_094216_AA0294560																					MDP0000287328
																								TRIAE_CS42_2BL_TGACv1_130900_AA0419660
																								TRIAE_CS42_4DL_TGACv1_344230_AA1145240
																								TRIAE_CS42_2BL_TGACv1_130389_AA0410170
																								TRIAE_CS42_2DL_TGACv1_158937_AA0529160
																								TRIAE_CS42_4DL_TGACv1_343697_AA1138350
CLSY1							Pp3c25_10710	Azfi_s0355.g066712	Smoe441121	Gb_04678	MA_36244g0010	evm_27.model.AmTr_v1.0_scaffold00023.7		ITC1587_Bchr8_P21625	Ma08_p01700	GRMZM2G108166	Sobic.002G428700	Pavir.Bb03632	Seita.2G442300	PH01000867G0010	ORGLA07G0216700	LOC_Os07g49210	Bradi1g16720	TRIAE_CS42_2BS_TGACv1_146523_AA0467440	MLOC_62226	NNU_19051-RA	Aquca_013_00397	Bv2u_047080_uypz	Sp_148780_cmse	Achn148101	Cc02_g05980	Migut.F00630	FRAEX38873_v2_000094780	mRNA_80185_cds	Capana06g002345	PGSC0003DMG400023950	Sme2.5_02118_g00001	Sopen06g016030	Solyc06g050510	GSVIVG01032746001	Cucsa44310	Cla007251	mrna21045.1-v1.0-hybrid	Prupe.2G256800		Lj0g3v0215649	Medtr7g026650	Ca_18713	Phvul.008G220500
																		Pavir.Ba00302	Seita.9G461000	PH01000629G0150				TRIAE_CS42_2AS_TGACv1_112658_AA0342970						Achn018931				mRNA_23894_cds												Lj0g3v0138089		Ca_06331	Phvul.001G246400
																								TRIAE_CS42_2DS_TGACv1_178688_AA0599770
DCL3							Pp3c23_3450	Azfi_s0002.g001222	Smoe429802	Gb_34767	MA_8664686g0010	evm_27.model.AmTr_v1.0_scaffold00033.66	p5_sc00352.V1.gene6	ITC1587_Bchr5_P12627	Ma05_p10650	GRMZM2G413853	Sobic.003G396700	Pavir.Ea03488	Seita.5G422300	PH01000316G0770	ORGLA01G0351600	LOC_Os10g34430	Bradi3g29287	TRIAE_CS42_U_TGACv1_643701_AA2134410	MLOC_70902	NNU_11775-RA	Aquca_004_00102	Bv_40740_danm	Sp_198830_qqgg	Achn276371	Cc08_g06780	Migut.E01470	FRAEX38873_v2_000162810	mRNA_30030_cds	Capana08g000621		Sme2.5_02792_g00006	Sopen08g021150	Solyc08g067210	GSVIVG01035494001	Cucsa.055950	Cla021960	mrna15481.1-v1.0-hybrid	Prupe.1G401900		Lj1g3v1788430	Medtr3g105390	Ca_12563	Phvul.009G083800
										Gb_13632			p5_sc00074.V1.gene271		Ma10_p28100		Sobic.001G214000	Pavir.Fb02129	Seita.9G215300	PH01000017G0070		LOC_Os01g68120	Bradi2g23187	TRIAE_CS42_3B_TGACv1_225946_AA0813030	MLOC_63339	NNU_11776-RA	Aquca_020_00511				Cc08_g06770			mRNA_133555_cds					Solyc08g067200			Cla018704	mrna19669.1-v1.0-hybrid	Prupe.8G202000		Lj2g3v0866690
																		Pavir.Ia01644						TRIAE_CS42_1AL_TGACv1_000220_AA0006530																			mrna17614.1-v1.0-hybrid
																		Pavir.J03354						TRIAE_CS42_1DL_TGACv1_061624_AA0200270
HEN1		Vocar.0035s0143	Cre03.g191200			Mapoly0004s0071	Pp3c1_60	Azfi_s0662.g081471	Smoe109211		MA_131583g0010	evm_27.model.AmTr_v1.0_scaffold00092.83	p5_sc00010.V1.gene271	ITC1587_Bchr1_P02316	Ma01_p19150	GRMZM2G107457	Sobic.002G043000	Pavir.J26272	Seita.2G042500	PH01000579G0100	ORGLA07G0034600	LOC_Os07g06970	Bradi1g56760	TRIAE_CS42_2AL_TGACv1_097236_AA0323480	MLOC_52096	NNU_11572-RA	Aquca_052_00014	Bv8_190860_nfjh	Sp_021960_hxuk	Achn162531	Cc09_g07800	Migut.H01323	FRAEX38873_v2_000227660	mRNA_40300_cds	Capana02g001406		Sme2.5_01398_g00006	Sopen02g019190	Solyc02g070030	GSVIVG01021670001	Cucsa66980	Cla019715	mrna28872.1-v1.0-hybrid	Prupe.4G091400	MDP0000154407	Lj4g3v0286120	Medtr4g094545	Ca_07445	Phvul.002G198200
																		Pavir.Bb00342		PH01000826G0170				TRIAE_CS42_2DS_TGACv1_180859_AA0611400									FRAEX38873_v2_000309730	mRNA_103145_cds									mrna11066.1-v1.0-hybrid
																								TRIAE_CS42_2DL_TGACv1_158195_AA0512010
AGO4						Mapoly0006s0218	Pp3c18_9600	Azfi_s0368.g067024		Gb_34642	MA_71066g0010	evm_27.model.AmTr_v1.0_scaffold00008.121	p5_sc00109.V1.gene200	ITC1587_Bchr9_P25504	Ma09_p05060	GRMZM2G589579	Sobic.003G129500	Pavir.Eb01138	Seita.5G043300	PH01000530G0230	ORGLA04G0014400	LOC_Os04g06770	Bradi2g10370	TRIAE_CS42_3B_TGACv1_223871_AA0788720	MLOC_54580	NNU_10789-RA	Aquca_014_00922	Bv9_211320_feqc	Sp_167440_ansx	Achn264291	Cc01_g06780	Migut.D00694	FRAEX38873_v2_000269050	mRNA_11101_cds	Capana06g000702	PGSC0003DMG400022707	Sme2.5_00163_g00002	Sopen01g004450	Solyc01g008960	GSVIVG01037488001	Cucsa52920	Cla003144	mrna07657.1-v1.0-hybrid	Prupe.6G154800	MDP0000209079	Lj2g3v2986010	Medtr5g087870	Ca_05728	Phvul.008G206600
						Mapoly0006s0220		Azfi_s3133.g114643					p5_sc03557.V1.gene4		Ma09_p23130	GRMZM2G141818	Sobic.009G259900	Pavir.Ea01093	Seita.3G117800	PH01000209G0600	ORGLA07G0081900	LOC_Os01g16870	Bradi2g14147	TRIAE_CS42_3AS_TGACv1_211331_AA0688710	MLOC_37532		Aquca_014_00920	Bv3_066820_rqkm	Sp_023980_swka	Achn215771	Cc00_g14230	Migut.N01871	FRAEX38873_v2_000024410	mRNA_134423_cds	Capana01g001805	PGSC0003DMG400027002	Sme2.5_00121_g00009	Sopen06g029900	Solyc06g073540	GSVIVG01025868001		Cla016289	mrna00394.1-v1.0-hybrid	Prupe.2G056700	MDP0000215105	Lj6g3v1028540	Medtr3g078647	Ca_01541	Phvul.006G021200
																		Pavir.J00737	Seita.2G148000	PH01005481G0010				TRIAE_CS42_3DS_TGACv1_272183_AA0916490	MLOC_36722		Aquca_035_00087	Bv_15510_ymep		Achn347331	Cc04_g10830			mRNA_132480_cds	Capana08g001169		Sme2.5_11440_g00001	Sopen06g029890	Solyc06g073530	GSVIVG01001941001			mrna06591.1-v1.0-hybrid	Prupe.2G056600	MDP0000272708		Medtr5g087890		Phvul.008G206500
																		Pavir.J01428						TRIAE_CS42_U_TGACv1_644010_AA2136410			Aquca_025_00079				Cc04_g10840			mRNA_36050_cds	Capana07g001363			Sopen01g040460	Solyc01g096750						MDP0000176861		Medtr6g043180
																								TRIAE_CS42_1DL_TGACv1_062840_AA0220790										mRNA_36046_cds				Sopen07g024850									Medtr3g010650
																								TRIAE_CS42_1BL_TGACv1_030547_AA0093660
																								TRIAE_CS42_3DS_TGACv1_272183_AA0916490
																								TRIAE_CS42_5AL_TGACv1_375873_AA1228260
																								TRIAE_CS42_7BL_TGACv1_579078_AA1903750
																								TRIAE_CS42_1BL_TGACv1_031626_AA0117330
																								TRIAE_CS42_7BL_TGACv1_576958_AA1861330
																								TRIAE_CS42_7AL_TGACv1_557589_AA1783680
RDM1												evm_27.model.AmTr_v1.0_scaffold00002.646	p5_sc00041.V1.gene496	ITC1587_Bchr1_P00441	Ma04_p24440	GRMZM2G127154	Sobic.010G197900	Pavir.J16429				LOC_Os06g42430	Bradi1g35608	TRIAE_CS42_7AL_TGACv1_557120_AA1776940	MLOC_67621	NNU_06288-RA	Aquca_049_00169	Bv7_170740_zstn	Sp_176900_orjf	Achn295501	Cc10_g08560	Migut.G00365	FRAEX38873_v2_000172720	mRNA_137952_cds	Capana03g003780	PGSC0003DMG401028774	Sme2.5_05905_g00001	Sopen10g014270	Solyc10g045190	GSVIVG01018017001	Cucsa54520	Cla021604	mrna29968.1-v1.0-hybrid	Prupe.1G018500	MDP0000260844	Lj1g3v0114200	Medtr5g006610	Ca_03593.4	Phvul.002G043400
																		Pavir.Db00720												Achn281141			FRAEX38873_v2_000166710	mRNA_17374_cds		PGSC0003DMG402028774		Sopen09g031340	Solyc09g082480		Cucsa54510		mrna25059.1-v1.0-hybrid	Prupe.2G235500		Lj1g3v2296400	Medtr5g006600	Ca_03592	Phvul.008G010500
																		Pavir.Da00424																mRNA_60992_cds		PGSC0003DMG400039476					Cucsa54500
																																				PGSC0003DMG400040737
																																				PGSC0003DMG400039782
DRD1						Mapoly0043s0033	Pp3c2_3510	Azfi_s0013.g013391		Gb_06599	MA_165746g0010	evm_27.model.AmTr_v1.0_scaffold00002.323		ITC1587_Bchr6_P15193	Ma06_p06110	GRMZM2G393742	Sobic.007G034200	Pavir.Bb00923	Seita.9G302200	PH01000867G0010	ORGLA07G0103100	LOC_Os07g25390	Bradi3g19890	TRIAE_CS42_2BS_TGACv1_146445_AA0465320	MLOC_10598	NNU_01586-RA	Aquca_007_00304	Bv9_223140_zssi	Sp_079310_kosa	Achn101421	Cc02_g17200	Migut.B00205	FRAEX38873_v2_000364870	mRNA_66020_cds	Capana08g002576	PGSC0003DMG400030952	Sme2.5_00650_g00001	Sopen01g052160	Solyc01g109970	GSVIVG01024225001	Cucsa09330	Cla016589	mrna21858.1-v1.0-hybrid	Prupe.8G090000		Lj5g3v2045180	Medtr8g037345	Ca_15203	Phvul.011G210600
						Mapoly0126s0027	Pp3c1_36240			Gb_25423	MA_109115g0010					GRMZM2G574858	Sobic.001G494100	Pavir.J23343	Seita.9G529000	PH01002058G0150	ORGLA06G0092000	LOC_Os06g14440	Bradi1g74070	TRIAE_CS42_5AL_TGACv1_376019_AA1230840	MLOC_70680		Aquca_007_00309	Bv9_220770_zrnn	Sp_204890_hegx	Achn006831			FRAEX38873_v2_000062230							GSVIVT01024512001				Prupe.8G089900		Lj5g3v1807040	Medtr2g437480		Phvul.011G210800
											MA_9046008g0010							Pavir.J38945	Seita.6G109100	PH01000629G0150	ORGLA08G0064500	LOC_Os03g06920	Bradi2g21450	TRIAE_CS42_5DL_TGACv1_433427_AA1412890	MLOC_13483					Achn294391			FRAEX38873_v2_000062240
																		Pavir.Ba01286				LOC_Os08g14610	Bradi2g21432	TRIAE_CS42_4AS_TGACv1_308641_AA1028820
																		Pavir.Ia04289					Bradi3g18907	TRIAE_CS42_U_TGACv1_644493_AA2139960
																		Pavir.J37903
DMS3							Pp3c22_17800	Azfi_s0035.g025718	Smoe98346	Gb_24289		evm_27.model.AmTr_v1.0_scaffold00021.223	p5_sc00001.V1.gene1815	ITC1587_Bchr10_P31190	Ma10_p26160	GRMZM2G309152	Sobic.003G004800	Pavir.Ea00035	Seita.5G005100	PH01000626G0270	ORGLA01G0076600	LOC_Os01g13404	Bradi2g08040	TRIAE_CS42_3B_TGACv1_223469_AA0782720	MLOC_15079	NNU_18161-RA	Aquca_029_00007	Bv3_052400_otks	Sp_078850_fecr	Achn046991	Cc09_g00180	Migut.F00210	FRAEX38873_v2_000271950	mRNA_19009_cds	Capana06g001975		Sme2.5_03649_g00006	Sopen06g018050	Solyc06g051990	GSVIVG01038554001	Cucsa02140	Cla004894	mrna12875.1-v1.0-hybrid	Prupe.2G309700	MDP0000473634	Lj0g3v0318509	Medtr3g491560	Ca_06071	Phvul.009G052300
												evm_27.model.AmTr_v1.0_scaffold00021.224	p5_sc00001.V1.gene1816					Pavir.Eb00037						TRIAE_CS42_3AS_TGACv1_211594_AA0692080			Aquca_013_00072			Achn029751			FRAEX38873_v2_000082140	mRNA_130062_cds	Capana03g002022			Sopen03g022960	Solyc03g083210		Cucsa13320	Cla004259	mrna19145.1-v1.0-hybrid		MDP0000865059	Lj1g3v0984590	Medtr7g117665
																																									Cucsa.032180
MORC6						Mapoly0002s0070	Pp3c27_2580	Azfi_s0015.g013984	Smoe91078	Gb_05263	MA_91753g0010	evm_27.model.AmTr_v1.0_scaffold00085.89	p5_sc00162.V1.gene150	ITC1587_Bchr9_P27825	Ma04_p13240	GRMZM2G030596	Sobic.003G187500	Pavir.Ea01882	Seita.5G198000	PH01000881G0320	ORGLA01G0156200	LOC_Os01g36840	Bradi2g40747	TRIAE_CS42_3DL_TGACv1_251602_AA0882970	MLOC_13339	NNU_02319-RA	Aquca_002_00068	Bv5_115850_zcej	Sp_099590_hchz	Achn381221	Cc04_g12280	Migut.N02096	FRAEX38873_v2_000331900	mRNA_11581_cds	Capana06g000939		Sme2.5_00536_g00008	Sopen01g042850	Solyc01g099300	GSVIVG01007708001	Cucsa96790	Cla010878	mrna11044.1-v1.0-hybrid	Prupe.6G157300	MDP0000156100	Lj1g3v0385350	Medtr3g077540	Ca_18622	Phvul.009G176500
						Mapoly0029s0099		Azfi_s0042.g026813			MA_10434545g0010				Ma09_p25680	AC194405.3_FG021	Sobic.010G038000	Pavir.Eb03471	Seita.5G349300	PH01003963G0090	ORGLA06G0284000	LOC_Os06g28060	Bradi2g52490	TRIAE_CS42_3AL_TGACv1_194194_AA0628300				Bv5_115840_gnoo	Sp_099580_ekde		Cc07_g10230			mRNA_100990_cds				Sopen06g027870	Solyc06g071580	GSVIVG01032432001		Cla019204	mrna28457.1-v1.0-hybrid	Prupe.3G289000			Medtr4g105530
											MA_10364580g0010					GRMZM2G372477	Sobic.003G325800				ORGLA11G0108300	LOC_Os11g26830	Bradi4g10980	TRIAE_CS42_3B_TGACv1_222723_AA0769430				Bv5_115860_tctc														Cla019205
																	Sobic.010G143600							TRIAE_CS42_7BS_TGACv1_593543_AA1952440				Bv6_126250_awqn
SUVH2						Mapoly0088s0051	Pp3c8_13820	Azfi_s0188.g056787	Smoe426107	Gb_41073	MA_21699g0020		p5_sc00140.V1.gene41	ITC1587_Bchr5_P12830	Ma04_p20570	GRMZM2G025924	Sobic.002G119600	Pavir.Bb01742	Seita.2G117200	PH01001517G0140	ORGLA05G0183200	LOC_Os07g25450	Bradi1g29010	TRIAE_CS42_2BS_TGACv1_146551_AA0468010	MLOC_71915
						Mapoly0110s0047								ITC1587_Bchr1_P00104	Ma04_p35770	GRMZM2G034288		Pavir.Ba02439		PH01002255G0060				TRIAE_CS42_U_TGACv1_681146_AA2158290
						Mapoly0115s0004								ITC1587_Bchr4_P11309	Ma05_p13040
SUVH9						Mapoly0056s0037		Azfi_s0215.g058438	Smoe407168	Gb_40999	MA_279935g0010	evm_27.model.AmTr_v1.0_scaffold00039.17	p5_sc00076.V1.gene449	ITC1587_Bchr6_P18519	Ma06_p38740	GRMZM2G165011	Sobic.007G162500	Pavir.Fb02207	Seita.6G254300	PH01002279G0200	ORGLA08G0193900	LOC_Os08g45130	Bradi2g60080	TRIAE_CS42_1BS_TGACv1_049440_AA0153760	MLOC_54264	NNU_10252-RA	Aquca_025_00050	Bv_06340_jmos	Sp_133640_gdse	Achn214611	Cc03_g06530	Migut.G00583	FRAEX38873_v2_000288030	mRNA_34207_cds	Capana00g002757	PGSC0003DMG400029251	Sme2.5_00345_g00025	Sopen12g032800	Solyc12g096990	GSVIVG01027942001	Cucsa55890	Cla021475	mrna08379.1-v1.0-hybrid	Prupe.1G050800	MDP0000193481	Lj0g3v0293009	Medtr1g035420	Ca_13521	Phvul.003G007700
										Gb_09748	MA_26178g0010							Pavir.Fa00059					Bradi3g12710	TRIAE_CS42_1AS_TGACv1_019688_AA0069970		NNU_10545-RA				Achn365511	Cc03_g06510	Migut.N00317	FRAEX38873_v2_000273980	mRNA_97321_cds	Capana03g004434	PGSC0003DMG400001557	Sme2.5_01339_g00001	Sopen09g033760	Solyc09g090810						MDP0000290219	Lj0g3v0007239	Medtr8g070070		Phvul.003G282200
											MA_10429168g0010													TRIAE_CS42_1DS_TGACv1_080228_AA0243740						Achn018631			FRAEX38873_v2_000168730	mRNA_19873_cds											MDP0000172095	Lj0g3v0269559	Medtr8g071030
																								TRIAE_CS42_4DL_TGACv1_342830_AA1123160						Achn168821			FRAEX38873_v2_000145740	mRNA_45206_cds													Medtr8g070075
																								TRIAE_CS42_2DS_TGACv1_178711_AA0600060						Achn214601			FRAEX38873_v2_000288020														Medtr1g035400
																																															Medtr6g044690
																																															Medtr0376s0030
																																															Medtr2g054460
KTF1												evm_27.model.AmTr_v1.0_scaffold00002.356	p5_sc00027.V1.gene243	ITC1587_Bchr7_P20392	Ma07_p17400	GRMZM2G375222	Sobic.009G190200	Pavir.Cb01635	Seita.3G186400	PH01001947G0070	ORGLA06G0063900	LOC_Os05g43060	Bradi2g20517	TRIAE_CS42_1BL_TGACv1_033239_AA0138020	MLOC_12127	NNU_23260-RA	Aquca_038_00139.7	Bv1_011840_neta	Sp_150540_xzdk	Achn106201	Cc02_g10740	Migut.F01946	FRAEX38873_v2_000248830	mRNA_58849_cds	Capana12g002473		Sme2.5_00142_g00006	Sopen11g003960	Solyc11g008150	GSVIVG01016203001	Cucsa17390	Cla013737	mrna23431.1-v1.0-hybrid	Prupe.2G206300	MDP0000232228	Lj5g3v2220290	Medtr1g111560	Ca_09281	Phvul.007G024600
														ITC1587_Bchr3_P05890		GRMZM2G370715		Pavir.Ca01318						TRIAE_CS42_1AL_TGACv1_003089_AA0047650	MLOC_81023								FRAEX38873_v2_000346600
																								TRIAE_CS42_1DL_TGACv1_061154_AA0187270
DRM1															Ma08_p34030	GRMZM2G052991		Pavir.Ca00772	Seita.5G188800	PH01001331G0500	ORGLA05G0022600	LOC_Os05g04330	Bradi1g77873	TRIAE_CS42_4BL_TGACv1_321055_AA1054480	MLOC_49914	NNU_00391-RA	Aquca_002_00122		Sp_184680_gedr		Cc09_g04720					PGSC0003DMG400007182	Sme2.5_05361_g00002	Sopen10g028870	Solyc10g078190										Phvul.002G070300
																		Pavir.J01989	Seita.3G052000		ORGLA11G0007900			TRIAE_CS42_4DL_TGACv1_343665_AA1137940	MLOC_34517		Aquca_023_00207												Solyc04g005250
																								TRIAE_CS42_4DL_TGACv1_343665_AA1137930			Aquca_050_00033
																								TRIAE_CS42_4BS_TGACv1_327847_AA1076030			Aquca_050_00052
																								TRIAE_CS42_4DS_TGACv1_361254_AA1164320
																								TRIAE_CS42_5AL_TGACv1_374224_AA1194270
DRM2						Mapoly0103s0053	Pp3c15_21430	Azfi_s0003.g007739	Smoe76095	Gb_25633	MA_637235g0010	evm_27.model.AmTr_v1.0_scaffold00096.44	p5_sc00211.V1.gene123	ITC1587_Bchr3_P07661	Ma03_p25180	GRMZM2G092497	Sobic.001G535800	Pavir.Eb02406	Seita.9G571500	PH01000017G2230	ORGLA03G0006300	LOC_Os03g02010	Bradi4g05680	TRIAE_CS42_5BL_TGACv1_406802_AA1349970	MLOC_59182	NNU_02352-RA	Aquca_044_00068	Bv2_041420_hzsd	Sp_130570_rqgk	Achn389731	Cc11_g15320	Migut.K01383	FRAEX38873_v2_000210200	mRNA_106147_cds	Capana10g002486	PGSC0003DMG400015504	Sme2.5_01715_g00011	Sopen02g013760	Solyc02g062740	GSVIVG01032445001	Cucsa39860	Cla017107	mrna06047.1-v1.0-hybrid	Prupe.8G038800	MDP0000296459	Lj0g3v0135539	Medtr5g019420	Ca_06704	Phvul.004G011700
						Mapoly0095s0030	Pp3c15_14362	Azfi_s0074.g037346	Smoe411110	Gb_33731	MA_10426609g0010		p5_sc00009.V1.gene15	ITC1587_Bchr8_P24980	Ma11_p23860	GRMZM2G137366	Sobic.003G124000	Pavir.Ia04784	Seita.9G492300			LOC_Os12g01800	Bradi1g11420	TRIAE_CS42_5AL_TGACv1_374075_AA1189580			Aquca_044_00069	Bv6_147740_gipw		Achn297321	Cc03_g00380		FRAEX38873_v2_000394360	mRNA_34190_cds	Capana07g000549			Sopen04g001230	Solyc00g012640				mrna05866.1-v1.0-hybrid	Prupe.3G287400		Lj0g3v0004549	Medtr3g011150
						Mapoly0109s0015					MA_60018g0010			ITC1587_Bchr11_P34288			Sobic.001G458100	Pavir.Ib00005				LOC_Os11g01810		TRIAE_CS42_5DL_TGACv1_433938_AA1425680						Achn118481			FRAEX38873_v2_000119060		Capana02g000460				Solyc00g015000								Medtr6g005580
											MA_10433243g0010			ITC1587_Bchr10_P28757				Pavir.Ea01609						TRIAE_CS42_U_TGACv1_645359_AA2144100
											MA_55726g0010													TRIAE_CS42_4DL_TGACv1_345396_AA1152980
																								TRIAE_CS42_4BL_TGACv1_321492_AA1061320
																								TRIAE_CS42_6AL_TGACv1_470972_AA1499860
																								TRIAE_CS42_6DL_TGACv1_528095_AA1711470
																								TRIAE_CS42_6BL_TGACv1_499398_AA1581330
																								TRIAE_CS42_6BS_TGACv1_514947_AA1666090
																								TRIAE_CS42_3AS_TGACv1_213657_AA0707630
																								TRIAE_CS42_6AS_TGACv1_485264_AA1542020
																								TRIAE_CS42_6DS_TGACv1_543133_AA1735910
																								TRIAE_CS42_6BS_TGACv1_513194_AA1633920
JMJ14	Csu30487	Vocar.0009s0129	Cre12.g514250	Olu30668	Mpu55194	Mapoly0045s0030	Pp3c16_4220	Azfi_s0001.g000131	Smoe98011	Gb_27431	MA_10436538g0010	evm_27.model.AmTr_v1.0_scaffold00092.113	p5_sc00356.V1.gene54	ITC1587_Bchr6_P16593	Ma09_p31050					PH01000026G2380	ORGLA05G0092800	LOC_Os05g23670	Bradi2g31107	TRIAE_CS42_1DS_TGACv1_080475_AA0248660	MLOC_1083	NNU_23005-RA	Aquca_118_00001	Bv_38680_oxei	Sp_023490_topj	Achn037931	Cc02_g08870		FRAEX38873_v2_000206050		Capana02g001359	PGSC0003DMG400021194	Sme2.5_02508_g00001	Sopen02g018860	Solyc02g069740	GSVIVG01037956001	Cucsa67570	Cla009169	mrna20120.1-v1.0-hybrid	Prupe.4G102200	MDP0000204278	Lj5g3v1265040	Medtr8g089260	Ca_02153	Phvul.009G218300
	Csu67911		Cre17.g709550				Pp3c21_10100				MA_10434186g0010	evm_27.model.AmTr_v1.0_scaffold00067.38	p5_sc00071.V1.gene288	ITC1587_Bchr1_P00539						PH01003973G0140				TRIAE_CS42_1BS_TGACv1_049619_AA0158260		NNU_10451-RA							FRAEX38873_v2_000209260													Lj6g3v1116100		Ca_09805
													p5_sc00076.V1.gene142	ITC1587_Bchr9_P28300						PH01005834G0030				TRIAE_CS42_1AS_TGACv1_018975_AA0057200
													p5_sc00079.V1.gene142							PH01001104G0340				TRIAE_CS42_1AL_TGACv1_001026_AA0023640
													p5_sc00010.V1.gene292											TRIAE_CS42_1DL_TGACv1_061644_AA0200770
																								TRIAE_CS42_1BL_TGACv1_033888_AA0142500
UBP26	Csu52416	Vocar.0001s0874	Cre01.g030450	Olu36349	Mpu22557	Mapoly0015s0043	Pp3c16_5610	Azfi_s0148.g053085	Smoe75187	Gb_22017	MA_2328g0010	evm_27.model.AmTr_v1.0_scaffold00131.38	p5_sc00100.V1.gene32	ITC1587_Bchr11_P32426	Ma11_p07560	GRMZM2G154621	Sobic.008G098300	Pavir.Cb00679	Seita.3G362300	PH01000129G0040	ORGLA03G0065400	LOC_Os03g09260	Bradi1g07717	TRIAE_CS42_U_TGACv1_641710_AA2102180	MLOC_19181	NNU_25803-RA	Aquca_013_00891	Bv2_037020_efqh	Sp_068810_afdr	Achn312871	Cc07_g17410	Migut.H01115	FRAEX38873_v2_000208560	mRNA_109202_cds	Capana03g002866	PGSC0003DMG401018450	Sme2.5_07771_g00010	Sopen03g021200	Solyc03g078390	GSVIVG01035602001	Cucsa61900	Cla022269	mrna15470.1-v1.0-hybrid	Prupe.1G462800	MDP0000164366	Lj0g3v0242399	Medtr3g108660	Ca_04345	Phvul.009G100000
													p5_sc00100.V1.gene33			GRMZM2G376074		Pavir.Ca02186			ORGLA03G0065500	LOC_Os03g09270		TRIAE_CS42_4BL_TGACv1_322210_AA1069680										mRNA_126339_cds			Sme2.5_00952_g00015									Lj5g3v0574430	Medtr1g010040		Phvul.001G057700
																		Pavir.Ib02334																			Sme2.5_00952_g00016									Lj5g3v0574440
HDA6	Csu66525	Vocar.0002s0433	Cre11.g467751			Mapoly0107s0034	Pp3c13_20230	Azfi_s0185.g056594	Smoe80012	Gb_10850	MA_10427274g0010	evm_27.model.AmTr_v1.0_scaffold00083.14	p5_sc00008.V1.gene380	ITC1587_Bchr2_P03689	Ma02_p08420	GRMZM2G136067	Sobic.007G114000	Pavir.Fa00796	Seita.6G118400	PH01000285G0860	ORGLA08G0103000	LOC_Os08g25570	Bradi3g22370	TRIAE_CS42_6DS_TGACv1_542955_AA1733250	MLOC_17056	NNU_02283-RA	Aquca_011_00542	Bv5_116380_htqx	Sp_077050_ocxe	Achn137401	Cc04_g11770	Migut.D01991	FRAEX38873_v2_000221140	mRNA_90158_cds	Capana12g000224	PGSC0003DMG400026989	Sme2.5_00536_g00001	Sopen06g027990	Solyc06g071680	GSVIVG01007671001	Cucsa96560	Cla019222	mrna09844.1-v1.0-hybrid	Prupe.5G167200	MDP0000296211	Lj4g3v1440870	Medtr3g077160	Ca_06220	Phvul.003G203800
							Pp3c3_26550	Azfi_s0037.g025970	Smoe74186	Gb_12025	MA_4299g0010	evm_27.model.AmTr_v1.0_scaffold00068.89	p5_sc00061.V1.gene57	ITC1587_BchrUn_random_P39087			Sobic.003G200400	Pavir.Fb00834						TRIAE_CS42_6AS_TGACv1_485489_AA1546270		NNU_21935-RA	Aquca_018_00243	Bv9_224180_wffu	Sp_005010_juiz	Achn116681				mRNA_105471_cds	Capana03g001204	PGSC0003DMG400018178		Sopen03g031490	Solyc03g112410				mrna12349.1-v1.0-hybrid		MDP0000238003	Lj1g3v0318630			Phvul.009G175000
								Azfi_s0010.g012149		Gb_07358	MA_47814g0010							Pavir.Fb01321						TRIAE_CS42_6BS_TGACv1_513392_AA1640100
SUVH4	Csu13194	Vocar.0026s0074	Cre09.g392542		Mpu62078	Mapoly0006s0057	Pp3c12_13280	Azfi_s0303.g063783	Smoe79965	Gb_31631	MA_22288g0010	evm_27.model.AmTr_v1.0_scaffold00069.47	p5_sc00023.V1.gene522	ITC1587_Bchr8_P21517	Ma08_p00480	GRMZM2G336909	Sobic.003G411400	Pavir.Cb01382	Seita.5G437600	PH01000002G2930	ORGLA04G0277600	LOC_Os01g70220	Bradi2g59430	TRIAE_CS42_3DL_TGACv1_250913_AA0874950	MLOC_61815	NNU_22304-RA	Aquca_043_00022	Bv6_151100_npjt	Sp_148970_rkyg	Achn239881	Cc07_g01290	Migut.K00076	FRAEX38873_v2_000152370	mRNA_146097_cds	Capana02g003689		Sme2.5_05321_g00003	Sopen02g039200	Solyc02g094520	GSVIVG01032986001	Cucsa55970	Cla005598	mrna01396.1-v1.0-hybrid	Prupe.3G313600	MDP0000170814	Lj1g3v3904410	Medtr7g084090	Ca_15745	Phvul.002G094200
							Pp3c4_9720	Azfi_s0001.g000963	Smoe104841		MA_37876g0020	evm_27.model.AmTr_v1.0_scaffold00002.623	p5_sc00076.V1.gene449		Ma08_p05510	GRMZM2G054380	Sobic.009G122800	Pavir.J09229	Seita.3G259400				Bradi2g26840	TRIAE_CS42_3B_TGACv1_223086_AA0776280			Aquca_039_00171	Bv6_148740_iqkq	Sp_021600_jtfn		Cc11_g15050			mRNA_112829_cds						GSVIVG01001083001				Prupe.1G216000	MDP0000303666	Lj5g3v2244670	Medtr6g061270	Ca_08948
											MA_839575g0010							Pavir.J15383						TRIAE_CS42_3AL_TGACv1_194821_AA0640070			Aquca_013_00108																		MDP0000137551		Medtr6g061200
																		Pavir.Eb03728						TRIAE_CS42_1AL_TGACv1_001528_AA0031780			Aquca_110_00035
IDN2						Mapoly0001s0551	Pp3c13_16540			Gb_11593	MA_9285293g0010	evm_27.model.AmTr_v1.0_scaffold00012.185	p5_sc00099.V1.gene127			GRMZM2G160032	Sobic.003G230600	Pavir.J00102	Seita.5G458000	PH01001330G0530	ORGLA01G0192700	LOC_Os01g44230	Bradi2g44450	TRIAE_CS42_7BL_TGACv1_577076_AA1865310	MLOC_4670	NNU_18770-RA	Aquca_011_00430	Bv2_025420_hakm	Sp_052900_hmui	Achn108051	Cc02_g07720	Migut.E00827	FRAEX38873_v2_000289700	mRNA_5211_cds	Capana06g002170	PGSC0003DMG400024388	Sme2.5_04775_g00003	Sopen06g017820	Solyc06g051810	GSVIVG01016528001	Cucsa65290	Cla004007	mrna26494.1-v1.0-hybrid	Prupe.2G236900	MDP0000433172	Lj0g3v0241289	Medtr3g067815	Ca_06599	Phvul.001G232400.4
						Mapoly0053s0048					MA_166638g0010	evm_27.model.AmTr_v1.0_scaffold00012.177						Pavir.Eb01647	Seita.5G237500				Bradi2g44460	TRIAE_CS42_7DL_TGACv1_602576_AA1961420			Aquca_001_00169	Bv7_177130_sujh	Sp_170410_zqzg	Achn012201	Cc01_g12950	Migut.F01450	FRAEX38873_v2_000112090	mRNA_109219_cds	Capana05g000381	PGSC0003DMG400023431	Sme2.5_05344_g00005	Sopen06g001520	Solyc06g005550	GSVIVG01024947001	Cucsa17870	Cla008236			MDP0000195797	Lj0g3v0013419	Medtr5g079940	Ca_15613	Phvul.003G281400
																		Pavir.J36048						TRIAE_CS42_7AL_TGACv1_557085_AA1776310			Aquca_036_00156			Achn008301	Cc03_g13660	Migut.B00243	FRAEX38873_v2_000217320	mRNA_51964_cds	Capana06g000415		Sme2.5_04544_g00002	Sopen06g032600	Solyc05g054420						MDP0000608946	Lj0g3v0157459			Phvul.008G232300
																											Aquca_037_00274			Achn172651					Capana00g004116		Sme2.5_01310_g00001	Sopen06g032640	Solyc06g076210
																											Aquca_003_00056											Sopen06g032620
IDP1							Pp3c21_20310			Gb_04143	MA_16249g0010	evm_27.model.AmTr_v1.0_scaffold02578.1	p5_sc00036.V1.gene104	ITC1587_Bchr9_P25365	Ma09_p03330	GRMZM2G011436	Sobic.007G043000	Pavir.Ib04035	Seita.5G086200	PH01000525G0610	ORGLA01G0015500	LOC_Os02g19130	Bradi1g15161	TRIAE_CS42_7AL_TGACv1_557843_AA1786890	MLOC_76192	NNU_12138-RA	Aquca_001_00722	Bv5_116840_jfcs	Sp_178930_hnax		Cc04_g05000	Migut.I00705	FRAEX38873_v2_000111870	mRNA_85369_cds	Capana03g000488	PGSC0003DMG402014189	Sme2.5_00022_g00018	Sopen03g035940	Solyc03g117040	GSVIVG01010892001	Cucsa.079090	Cla015021	mrna15856.1-v1.0-hybrid	Prupe.3G097000	MDP0000234057	Lj3g3v2168470	Medtr4g125920	Ca_11011	Phvul.010G160300
												evm_27.model.AmTr_v1.0_scaffold00012.179	p5_sc00099.V1.gene126	ITC1587_BchrUn_random_P37819	Ma06_p35230	GRMZM2G100898	Sobic.003G088600	Pavir.Eb00734	Seita.9G176100	PH01000383G0910	ORGLA02G0116200	LOC_Os01g05470	Bradi3g16980	TRIAE_CS42_7BL_TGACv1_579483_AA1907760	MLOC_70826	NNU_18771-RA	Aquca_016_00188	Bv5_116810_gifn	Sp_178920_rzro			Migut.D01102	FRAEX38873_v2_000000870	mRNA_58575_cds											MDP0000262883		Medtr4g131350
												evm_27.model.AmTr_v1.0_scaffold00012.183	p5_sc00200.V1.gene167			GRMZM2G025059	Sobic.001G175500	Pavir.J32035	Seita.5G102300		ORGLA01G0026200	LOC_Os05g06130	Bradi2g43557	TRIAE_CS42_7DL_TGACv1_602619_AA1962890	MLOC_4750									mRNA_52611_cds											MDP0000262882		Medtr4g006760
													p5_sc00069.V1.gene251			GRMZM2G110304	Sobic.003G072500	Pavir.J00383	Seita.7G266100		ORGLA05G0034500	LOC_Os01g03570	Bradi2g43797	TRIAE_CS42_5AL_TGACv1_374492_AA1201520	MLOC_32832									mRNA_145846_cds											MDP0000660040
													p5_sc09274.V1.gene1				Sobic.007G073800	Pavir.Ca01156					Bradi2g34220	TRIAE_CS42_3B_TGACv1_223030_AA0775430	MLOC_57689
																	Sobic.009G048300	Pavir.Ia01332					Bradi1g54670	TRIAE_CS42_3DL_TGACv1_249254_AA0843290
																		Pavir.Ib03889					Bradi2g35460	TRIAE_CS42_3B_TGACv1_225592_AA0810160
																		Pavir.Ia01330						TRIAE_CS42_4AL_TGACv1_288504_AA0950420
																								TRIAE_CS42_3DL_TGACv1_252826_AA0892220
																								TRIAE_CS42_3AL_TGACv1_194897_AA0641670
																								TRIAE_CS42_U_TGACv1_643745_AA2134630
																								TRIAE_CS42_4DS_TGACv1_361419_AA1167560
																								TRIAE_CS42_3AS_TGACv1_211328_AA0688620
																								TRIAE_CS42_5BS_TGACv1_423294_AA1373560
																								TRIAE_CS42_7DL_TGACv1_604693_AA2000700
																								TRIAE_CS42_2BL_TGACv1_130848_AA0418680
																								TRIAE_CS42_1AS_TGACv1_019389_AA0066030
																								TRIAE_CS42_3B_TGACv1_224607_AA0798700
																								TRIAE_CS42_3DS_TGACv1_271906_AA0910700
																								TRIAE_CS42_7BL_TGACv1_577972_AA1887080
NRPD1						Mapoly0006s0043	Pp3c17_3180	Azfi_s0032.g024737	Smoe441655	Gb_24058	MA_10429268g0010	evm_27.model.AmTr_v1.0_scaffold00069.119		ITC1587_Bchr8_P22510	Ma08_p11740	GRMZM2G007681	Sobic.006G185200	Pavir.Ia01198	Seita.5G399600		ORGLA04G0193100	LOC_Os04g48370	Bradi2g34876	TRIAE_CS42_1AS_TGACv1_019346_AA0065170	MLOC_37547	NNU_08175-RA	Aquca_009_00884	Bv5_096020_qmjs	Sp_093620_imph	Achn132551	Cc08_g13910	Migut.A00916	FRAEX38873_v2_000386940	mRNA_16163_cds	Capana01g000340	PGSC0003DMG400022753	Sme2.5_03008_g00002	Sopen08g028570	Solyc08g080210	GSVIVG01019869001	Cucsa.041530	Cla004413	mrna32373.1-v1.0-hybrid	Prupe.5G089300	MDP0000740279	Lj0g3v0149989	Medtr5g011000	Ca_13921	Phvul.002G153700
										Gb_11654		evm_27.model.AmTr_v1.0_scaffold00069.121						Pavir.Ia01206						TRIAE_CS42_1BS_TGACv1_051053_AA0177450									FRAEX38873_v2_000386930	mRNA_9993_cds	Capana01g000345		Sme2.5_03008_g00003								MDP0000177444	Lj0g3v0149999
																		Pavir.J39071															FRAEX38873_v2_000179450	mRNA_9990_cds	Capana01g000346		Sme2.5_04401_g00004
																		Pavir.Ib04013															FRAEX38873_v2_000179440
NRPE1						Mapoly0004s0120	Pp3c15_4150	Azfi_s0024.g020355	Smoe90820	Gb_21425	MA_8720349g0010		p5_sc00004.V1.gene584	ITC1587_Bchr3_P05668	Ma03_p05630	GRMZM2G153797	Sobic.004G043750	Pavir.Aa03252	Seita.1G086100	PH01000622G0090	ORGLA02G0038200	LOC_Os02g05880	Bradi4g45065	TRIAE_CS42_U_TGACv1_643260_AA2129870	MLOC_54009	NNU_01701-RA	Aquca_020_00611	Bv2_043800_oxhi	Sp_104130_dtzf	Achn175321	Cc02_g30260	Migut.B01227.5.p	FRAEX38873_v2_000190100	mRNA_64424_cds	Capana00g002838	PGSC0003DMG400018333	Sme2.5_04436_g00001	Sopen01g040120	Solyc01g096390	GSVIVG01013491001	Cucsa30520	Cla005893	mrna14287.1-v1.0-hybrid	Prupe.2G035500	MDP0000316095	Lj0g3v0092909	Medtr8g038990	Ca_08818	Phvul.011G206900
						Mapoly0104s0044	Pp3c15_5270				MA_153826g0010					GRMZM2G470305	Sobic.003G439200	Pavir.Ga01147	Seita.7G138600			LOC_Os01g73430	Bradi2g61683	TRIAE_CS42_3AL_TGACv1_196872_AA0663420			Aquca_010_00412			Achn101581			FRAEX38873_v2_000097160	mRNA_144767_cds	Capana00g002842										MDP0000262791	Lj0g3v0236409
																		Pavir.J22935						TRIAE_CS42_6BS_TGACv1_513915_AA1652030																					MDP0000301957	Lj0g3v0103829
																		Pavir.J29311						TRIAE_CS42_6AS_TGACv1_486099_AA1556720																					MDP0000178341	Lj0g3v0353889
																								TRIAE_CS42_3DL_TGACv1_250847_AA0874080
NRPD2/NRPE2								Azfi_s0015.g014011	Smoe92553	Gb_31802	MA_454830g0010	evm_27.model.AmTr_v1.0_scaffold00010.345	p5_sc00035.V1.gene92	ITC1587_Bchr8_P23126	Ma08_p18320	GRMZM2G054225	Sobic.001G448100	Pavir.Gb00384	Seita.7G258200	PH01000055G1690	ORGLA03G0256300	LOC_Os04g54840	Bradi4g15740	TRIAE_CS42_7BL_TGACv1_577249_AA1870020	MLOC_38587	NNU_24127-RA	Aquca_069_00065	Bv2_032230_yfym	Sp_039620_khuf	Achn160191	Cc01_g06880	Migut.E01463	FRAEX38873_v2_000039490	mRNA_70989_cds	Capana03g001397	PGSC0003DMG400030880	Sme2.5_00557_g00013	Sopen03g030070	Solyc03g110880	GSVIVG01035963001	Cucsa71520	Cla021026	mrna11385.1-v1.0-hybrid	Prupe.1G393500	MDP0000269701	Lj1g3v1815490	Medtr3g105990	Ca_05536	Phvul.009G087100
											MA_9573823g0010		p5_sc00035.V1.gene91			GRMZM2G427031	Sobic.006G236000	Pavir.Fb00476	Seita.6G047400	PH01003129G0180	ORGLA08G0037600	LOC_Os08g07480	Bradi2g05777	TRIAE_CS42_2BL_TGACv1_135147_AA0444660							Cc08_g05510		FRAEX38873_v2_000318750	mRNA_55174_cds	Capana01g000920		Sme2.5_01362_g00003	Sopen08g024590	Solyc08g075940							Lj1g3v1815480
											MA_10265423g0010					GRMZM2G133512	Sobic.007G056900	Pavir.J28822					Bradi5g23540	TRIAE_CS42_2DL_TGACv1_159248_AA0535300
																		Pavir.Ga00336					Bradi3g15852	TRIAE_CS42_2AL_TGACv1_093450_AA0280390
																								TRIAE_CS42_7DL_TGACv1_602810_AA1969300
NRPD4/NRPE4												evm_27.model.AmTr_v1.0_scaffold00061.176			Ma08_p25200	GRMZM2G453424	Sobic.004G256300	Pavir.Aa00679	Seita.1G301200	PH01001246G0120	ORGLA02G0262200	LOC_Os02g49150	Bradi3g56497	TRIAE_CS42_6BL_TGACv1_502095_AA1623090	MLOC_59970		Aquca_002_00541	Bv9_205430_pmyq	Sp_184950_uqdn			Migut.M01463	FRAEX38873_v2_000234650	mRNA_27306_cds	Capana05g000131		Sme2.5_00044_g00010	Sopen04g007220	Solyc04g015180	GSVIVG01003467001	Cucsa.044470	Cla016457	mrna19852.1-v1.0-hybrid	Prupe.4G002300	MDP0000327628	Lj6g3v1707190	Medtr2g027530	Ca_00482	Phvul.006G135800
																		Pavir.Ab03035						TRIAE_CS42_6DL_TGACv1_532270_AA1719840	MLOC_7011								FRAEX38873_v2_000320300	mRNA_70611_cds								Cla016430		Prupe.4G017900	MDP0000327627
																								TRIAE_CS42_6AS_TGACv1_487022_AA1567490
																								TRIAE_CS42_6AL_TGACv1_472400_AA1521680
																								TRIAE_CS42_U_TGACv1_644576_AA2140460
NRPE5															Ma09_p19290	GRMZM2G162697	Sobic.005G030600	Pavir.Ca00032	Seita.8G027200	PH01000712G0390	ORGLA12G0022700	LOC_Os11g04730	Bradi4g26550	TRIAE_CS42_4DS_TGACv1_361860_AA1173630	MLOC_51271	NNU_01043-RA	Aquca_014_00634	Bv3_064860_wdck	Sp_124070_pfow	Achn192361	Cc06_g18820	Migut.J01678	FRAEX38873_v2_000096020	mRNA_63943_cds	Capana05g000004	PGSC0003DMG400010646	Sme2.5_00112_g00004	Sopen04g009960	Solyc04g040170	GSVIVG01033595001	Cucsa37960	Cla002896	mrna21892.1-v1.0-hybrid	Prupe.7G043600	MDP0000376704	Lj1g3v4159160	Medtr7g090220	Ca_18371	Phvul.001G125200
																		Pavir.J05491		PH01005860G0050	ORGLA11G0024500	LOC_Os12g04510	Bradi4g43080	TRIAE_CS42_4AL_TGACv1_288904_AA0961050		NNU_23530-RA									Capana08g001366	PGSC0003DMG401022480	Sme2.5_00846_g00005	Sopen01g041880	Solyc01g098320						MDP0000344643			Ca_16926
																		Pavir.Hb01895						TRIAE_CS42_4BS_TGACv1_327971_AA1080220
																		Pavir.Ha01857						TRIAE_CS42_5DL_TGACv1_434851_AA1442530
MET1	Csu20733	Vocar.0029s0030	Cre10.g461750		Mpu20949	Mapoly0038s0027	Pp3c11_20540	Azfi_s0469.g072872	Smoe80009	Gb_34186	MA_10436985g0010	evm_27.model.AmTr_v1.0_scaffold00017.270	p5_sc00072.V1.gene209	ITC1587_Bchr4_P10723	Ma04_p29050	GRMZM2G333916	Sobic.002G056000	Pavir.Ba03677	Seita.2G059200	PH01001446G0280	ORGLA07G0044900	LOC_Os03g58400	Bradi1g55287	TRIAE_CS42_2DS_TGACv1_177139_AA0566230	MLOC_61904	NNU_21095-RA	Aquca_130_00002	Bv8_202850_dncf	Sp_062280_msqu	Achn074721	Cc07_g19880	Migut.N00875	FRAEX38873_v2_000165270	mRNA_18852_cds	Capana04g000012	PGSC0003DMG400030941	Sme2.5_00103_g00017	Sopen11g013460	Solyc11g030600	GSVIVG01000263001	Cucsa.019290	Cla001916	mrna13037.1-v1.0-hybrid	Prupe.7G183100	MDP0000259734	Lj3g3v1010970	Medtr6g065580	Ca_08923	Phvul.004G133200
			Cre06.g286650							Gb_24436	MA_10433746g0010			ITC1587_Bchr7_P18587	Ma07_p00420	GRMZM2G334041	Sobic.001G055700	Pavir.Bb00482	Seita.9G054000	PH01001546G0380	ORGLA03G0341200	LOC_Os07g08500	Bradi1g05380	TRIAE_CS42_2AS_TGACv1_115198_AA0371410	MLOC_10988		Aquca_016_00078		Sp_058430_zzyu	Achn231831	Cc02_g23510		FRAEX38873_v2_000198990	mRNA_18853_cds	Capana12g001109										MDP0000842063		Medtr2g046020
											MA_88843g0010							Pavir.J03328						TRIAE_CS42_2BS_TGACv1_148714_AA0494810			Aquca_016_00077						FRAEX38873_v2_000059180	mRNA_93551_cds													Medtr3g026190
																								TRIAE_CS42_7BL_TGACv1_577387_AA1874100										mRNA_93545_cds													Medtr3g026210
																								TRIAE_CS42_7DL_TGACv1_602722_AA1966440										mRNA_93555_cds													Medtr3g026200
																								TRIAE_CS42_7AL_TGACv1_557389_AA1780650
																								TRIAE_CS42_5BL_TGACv1_405385_AA1326170
																								TRIAE_CS42_2AS_TGACv1_115198_AA0371410
CMT3	Csu20657		Cre03.g202150		Mpu16926	Mapoly0060s0056	Pp3c6_28720	Azfi_s0380.g067362	Smoe30570	Gb_13672	MA_10427737g0010	evm_27.model.AmTr_v1.0_scaffold00024.163		ITC1587_Bchr2_P05029	Ma02_p23590	GRMZM2G025592	Sobic.006G214000	Pavir.Ib02669	Seita.9G479200	PH01004984G0010	ORGLA10G0002300	LOC_Os03g12570	Bradi1g68985	TRIAE_CS42_4AS_TGACv1_307140_AA1017530	MLOC_11952	NNU_01774-RA	Aquca_078_00023	Bv4_071750_ewph	Sp_103070_euzc	Achn148571	Cc01_g01020	Migut.D02536	FRAEX38873_v2_000312250	mRNA_42858_cds	Capana01g001654	PGSC0003DMG400004285	Sme2.5_00653_g00013	Sopen01g002100	Solyc12g100330	GSVIVG01025386001	Cucsa42890	Cla004759	mrna10077.1-v1.0-hybrid	Prupe.6G011600	MDP0000251234	Lj4g3v2754280	Medtr6g088715	Ca_03840	Phvul.004G176100
								Azfi_s0031.g024503			MA_141148g0010					GRMZM2G005310	Sobic.004G197400	Pavir.Ia02815	Seita.9G300300	PH01000434G0720			Bradi3g21450	TRIAE_CS42_4DL_TGACv1_343662_AA1137890			Aquca_110_00005	Bv_22740_tkam	Sp_045210_tndy	Achn241571		Migut.E00091	FRAEX38873_v2_000186680	mRNA_45333_cds	Capana12g000016		Sme2.5_00157_g00008	Sopen12g034960	Solyc01g006100						MDP0000318130	Lj1g3v1290440	Medtr6g084890	Ca_15245
																							Bradi3g39050	TRIAE_CS42_4BL_TGACv1_320719_AA1047000			Aquca_093_00033			Achn228611			FRAEX38873_v2_000193740	mRNA_85064_cds												Lj0g3v0198479	Medtr5g023660
																								TRIAE_CS42_7DL_TGACv1_602666_AA1964620			Aquca_051_00001																				Medtr4g017850
																								TRIAE_CS42_6AL_TGACv1_474443_AA1535200																							Medtr6g037900
																								TRIAE_CS42_6BS_TGACv1_513268_AA1636730																							Medtr5g066780
																								TRIAE_CS42_6DS_TGACv1_543322_AA1738510
																								TRIAE_CS42_7BL_TGACv1_576945_AA1860720
CMT2						Mapoly0091s0051		Azfi_s0028.g023875			MA_173651g0010	evm_27.model.AmTr_v1.0_scaffold00048.135	p5_sc00133.V1.gene196	ITC1587_Bchr3_P07976	Ma03_p28680		Sobic.009G083900	Pavir.J12650	Seita.3G080000	PH01000577G0520	ORGLA05G0066400	LOC_Os05g13780	Bradi1g66167	TRIAE_CS42_4DL_TGACv1_344673_AA1148870	MLOC_59780	NNU_08472-RA	Aquca_105_00006	Bv5_103090_hfen	Sp_028590_ntku	Achn098151	Cc08_g04280	Migut.A00577	FRAEX38873_v2_000145880	mRNA_135690_cds	Capana01g004297	PGSC0003DMG400018493	Sme2.5_00130_g00020	Sopen08g001440	Solyc08g005400	GSVIVG01024446001	Cucsa222500	Cla008853	mrna13664.1-v1.0-hybrid	Prupe.5G024100	MDP0000175297	Lj0g3v0024609	Medtr8g071100	Ca_07678	Phvul.003G273100
								Azfi_s0099.g044024			MA_173651g0020							Pavir.Ca00473						TRIAE_CS42_4AS_TGACv1_307387_AA1020010			Aquca_058_00108	Bv3_050530_yren	Sp_005540_xqpo	Achn185261		Migut.F00104	FRAEX38873_v2_000145950	mRNA_9195_cds						GSVIVG01022685001					MDP0000238846
																								TRIAE_CS42_4BL_TGACv1_320717_AA1046930			Aquca_133_00030
																								TRIAE_CS42_6BL_TGACv1_499491_AA1584150			Aquca_028_00142
																								TRIAE_CS42_6DL_TGACv1_528367_AA1713720
																								TRIAE_CS42_6AS_TGACv1_485960_AA1554730
DDM1	Csu45866	Vocar.0032s0115	Cre16.g647602	Olu37662	Mpu54122	Mapoly0011s0202	Pp3c17_19520	Azfi_s0003.g007848	Smoe110395	Gb_06567	MA_104034g0010	evm_27.model.AmTr_v1.0_scaffold00059.41	p5_sc00123.V1.gene315	ITC1587_Bchr3_P07848	Ma03_p27290	GRMZM2G177165	Sobic.002G021200	Pavir.Ba03918	Seita.2G023300	PH01000634G0180	ORGLA09G0089800	LOC_Os09g27060	Bradi1g10360	TRIAE_CS42_4DS_TGACv1_361576_AA1170310	MLOC_64588	NNU_17215-RA	Aquca_007_00192	Bv6_134430_meyt	Sp_083550_sset	Achn379961	Cc07_g09410	Migut.L00514	FRAEX38873_v2_000188380	mRNA_49755_cds	Capana02g000448	PGSC0003DMG400014895	Sme2.5_00099_g00019	Sopen02g013810	Solyc02g062780	GSVIVG01018979001	Cucsa01370	Cla014526	mrna14786.1-v1.0-hybrid	Prupe.7G153400		Lj2g3v1758530	Medtr5g020000	Ca_07454	Phvul.002G029500
										Gb_16888	MA_42406g0010					GRMZM2G071025	Sobic.001G109700	Pavir.Bb00202	Seita.9G112500		ORGLA03G0408200	LOC_Os03g51230		TRIAE_CS42_4AL_TGACv1_290353_AA0984440									FRAEX38873_v2_000209150	mRNA_71871_cds	Capana02g002681	PGSC0003DMG400015477	Sme2.5_08069_g00004	Sopen02g030080	Solyc02g085390
																		Pavir.J05785						TRIAE_CS42_4BS_TGACv1_330340_AA1107260										mRNA_111943_cds
																		Pavir.Ia00906						TRIAE_CS42_7DS_TGACv1_623837_AA2056660										mRNA_116958_cds
																		Pavir.J27838						TRIAE_CS42_2DL_TGACv1_158478_AA0519720										mRNA_116959_cds
																								TRIAE_CS42_U_TGACv1_645428_AA2144410
																								TRIAE_CS42_2BL_TGACv1_129987_AA0401050
																								TRIAE_CS42_7AS_TGACv1_570843_AA1841590
DME	Csu62092	Vocar.0011s0011	Cre07.g355466	Olu9330	Mpu137435	Mapoly0005s0045	Pp3c4_2820	Azfi_s0005.g008897		Gb_25446	MA_68384g0010	evm_27.model.AmTr_v1.0_scaffold00040.230	p5_sc00026.V1.gene82	ITC1587_Bchr10_P30284	Ma03_p23980	GRMZM2G422464	Sobic.008G085300	Pavir.Eb00820	Seita.2G152900	PH01002088G0100	ORGLA01G0065000	LOC_Os01g11900	Bradi4g08870	TRIAE_CS42_5AL_TGACv1_375781_AA1227070	MLOC_11707	NNU_01073-RA	Aquca_009_00981			Achn272761	Cc02_g10250	Migut.F00888	FRAEX38873_v2_000378680	mRNA_55999_cds	Capana12g002335	PGSC0003DMG400038824	Sme2.5_00442_g00014	Sopen11g003420	Solyc11g007580	GSVIVG01034713001	Cucsa08950	Cla020509	mrna01635.1-v1.0-hybrid	Prupe.7G005000	MDP0000233406		Medtr1g492760	Ca_04809
							Pp3c6_18380	Azfi_s0008.g011568					p5_sc00012.V1.gene221	ITC1587_Bchr10_P29931	Ma10_p11430	GRMZM2G123587	Sobic.004G149800	Pavir.Da00998	Seita.1G164200	PH01002088G0200		LOC_Os02g29230	Bradi3g43692	TRIAE_CS42_5DL_TGACv1_432935_AA1395120		NNU_21025-RA				Achn204291			FRAEX38873_v2_000185280	mRNA_142516_cds	Capana00g003225		Sme2.5_17187_g00001							Prupe.2G089400	MDP0000222996
													p5_sc02475.V1.gene9	ITC1587_Bchr3_P07562	Ma10_p15530			Pavir.J10064						TRIAE_CS42_5BL_TGACv1_404706_AA1308930									FRAEX38873_v2_000372580	mRNA_110857_cds											MDP0000176889
																		Pavir.Ea00774
ROS1						Mapoly0018s0032	Pp3c2_260	Azfi_s0268.g061061	Smoe182514	Gb_33270	MA_111413g0010	evm_27.model.AmTr_v1.0_scaffold00088.93				GRMZM2G131756	Sobic.009G155900	Pavir.J00370	Seita.3G223900	PH01000090G0270	ORGLA05G0159500	LOC_Os05g37350	Bradi2g23797	TRIAE_CS42_1BL_TGACv1_033382_AA0139040	MLOC_58043			Bv7_159750_kstp	Sp_207900_mtje	Achn327681	Cc06_g05230	Migut.L00609	FRAEX38873_v2_000223810	mRNA_3161_cds	Capana09g002341	PGSC0003DMG400002719	Sme2.5_00311_g00011	Sopen10g033100	Solyc10g083630	GSVIVG01033777001	Cucsa.083110	Cla018369	mrna30462.1-v1.0-hybrid	Prupe.7G118000	MDP0000319132	Lj5g3v0709830	Medtr1g061220	Ca_15228	Phvul.007G223600
								Azfi_s1025.g095459										Pavir.J00215		PH01000148G0380	ORGLA05G0159200	LOC_Os05g37410	Bradi4g16620	TRIAE_CS42_1AL_TGACv1_000403_AA0011210						Achn237951		Migut.L00221	FRAEX38873_v2_000180830	mRNA_58477_cds	Capana10g001947		Sme2.5_00292_g00005	Sopen09g003780	Solyc09g009080	GSVIVG01031400001	Cucsa78580	Cla017732	mrna30143.1-v1.0-hybrid		MDP0000207280	Lj1g3v4695520	Medtr7g103680	Ca_16932	Phvul.001G186500
								Azfi_s2895.g113576																TRIAE_CS42_1AL_TGACv1_000204_AA0006070								Migut.J00987	FRAEX38873_v2_000223790	mRNA_110858_cds
																								TRIAE_CS42_1DL_TGACv1_061676_AA0201470									FRAEX38873_v2_000080630	mRNA_110790_cds
																								TRIAE_CS42_1DL_TGACv1_062028_AA0207740									FRAEX38873_v2_000187960
																								TRIAE_CS42_1BL_TGACv1_031380_AA0112880
DML2
DML3																	Sobic.006G224100	Pavir.J36636	Seita.1G164500	PH01002027G0070		LOC_Os02g29380	Bradi3g43720	TRIAE_CS42_3DS_TGACv1_272233_AA0917410	MLOC_62504			Bv5_101900_xijh	Sp_003540_ppmn			Migut.D02337	FRAEX38873_v2_000351540	mRNA_11881_cds	Capana03g000092	PGSC0003DMG400009172		Sopen03g041220	Solyc03g123440		Cucsa85370		mrna11785.1-v1.0-hybrid	Prupe.6G119100	MDP0000120325		Medtr5g095880	Ca_00759	Phvul.003G032300
																	Sobic.001G188500					LOC_Os04g28860		TRIAE_CS42_3AS_TGACv1_211026_AA0683420				Bv9_216670_tysu																			Medtr2g008920
																								TRIAE_CS42_3B_TGACv1_222610_AA0767730																							Medtr2g008930
[truncated: 28 more columns]
