# Supplementary material for: Tracing the origin and evolution history of methylation-related genes in plants
Source: BMC Plant Biol. 2019 Jul 12;19:307. doi: 10.1186/s12870-019-1923-7 (PMC6624907; doi:10.1186/s12870-019-1923-7)
Supplement: Supplementary file 6 — Table S3. In six polyploid plants, the normalized number of methylation-related genes, the normalized number of single-copy genes, the normalized number of multi-copy genes, the normalized number of missing genes, and the chromosome ploidy of the sequenced species. (XLSX 15 kb) [file 12870_2019_1923_MOESM6_ESM.xlsx]

## Sheet: Table S4
Table S3. In six polyploid plants, the normalized number of methylation-related genes, the normalized number of single-copy genes, the normalized number of multi-copy genes, the normalized number of missing genes, and the chromosome ploidy of the sequenced species.
	De novo DNA methylation																						Maintenance Methylation		Nucleosome Remodeler	Histone modification				Demethylation
	RdDM																					NOT RdDM
	Pol IV‑dependent siRNA biogenesis					Pol V‑mediated de novo methylation									Chromatin alteration		Subunits of RNA polymerases					Methyltransferases								DNA glycosylases
	RDR2	CLSY1	DCL3	HEN1	AGO4	RDM1	DRD1	DMS3	MORC6	SUVH2	SUVH9	KTF1	DRM1	DRM2	IDN2	IDP1	NRPD1	NRPE1	NRPD/E2	NRPD/E4	NRPE5	CMT2	MET1	CMT3	DDM1	JMJ14	UBP26	HDA6	SUVH4	DME	ROS1	DML2	DML3	The number of genes containing multiple copies.(>=10)	The number of genes containing one copy.	The number of missing genes.(>=10)	Chromosome multiples of the sequencing species.
P.virgatum	1	1	2	1	2	2	3	1	1	1	1	1	1	2	2	4	1	2	2	1	2	2	1	1	2	0	1	1	2	2	1	0	1	14	17	2	allotetraploid (aabb)
T.aestivum	3	1	2	1	4	1	2	1	2	1	2	1	2	5	1	7	1	2	2	2	2	3	3	2	3	2	1	1	2	1	2	0	1	20	12	1	allohexaploid (AABBDD)
N.tabacum	1	1	1	1	2	2	1	1	1	0	2	1	0	1	2	2	1	1	1	1	1	1	2	1	2	0	1	1	1	2	2	0	1	9	20	4	allotetraploid (sstt)
G.hirsutum	1	1	1	1	2	1	2	1	1	0	1	1	1	1	3	1	2	1	1	1	1	1	2	1	1	2	1	1	2	1	2	0	1	8	23	2	allotetraploid (AADD)
G.barbadense	1	1	1	1	2	1	2	1	1	0	1	1	1	1	4	1	2	1	1	1	1	1	1	1	1	2	2	1	2	1	2	0	1	8	23	2	allotetraploid (AADD)
B.napus	1	1	1	2	2	2	1	2	2	2	1	1	2	3	2	2	2	1	1	0	1	2	1	1	2	1	2	2	1	1	1	0	1	15	16	2	allotetraploid (AACC)
