# Supplementary material for: Tracing the origin and evolution history of methylation-related genes in plants
Source: BMC Plant Biol. 2019 Jul 12;19:307. doi: 10.1186/s12870-019-1923-7 (PMC6624907; doi:10.1186/s12870-019-1923-7)
Supplement: Supplementary file 7 — Table S4. A summary of the duplication models of some methylation-related genes in five species. (XLSX 44 kb) [file 12870_2019_1923_MOESM7_ESM.xlsx]

## Sheet: Table S5
Table S4. A summary of the duplication models of some methylation-related genes in O. sativa, S. lycopersicum and V. vinifera.
	Species	Genes	Whole Genome Duplication	Tandem Duplication	Total
	O.sativa	NRPD/E2	LOC_Os04g54840 - LOC_Os08g07480	0	2
		MET1	LOC_Os03g58400 - LOC_Os07g08500	0	2
	S.lycopersicum	CMT3	Solyc12g100330 - Solyc01g006100	0	2
		DDM1	Solyc02g062780 - Solyc02g085390	0	2
	A.trichopoda	DMS3	0	evm_27.model.AmTr_v1.0_scaffold00021.223 - evm_27.model.AmTr_v1.0_scaffold00021.224	2
	C.sativus	RDM1	0	Cucsa54500 - Cucsa54510 - Cucsa54520	3
	P.vulgaris	AGO4	Phvul.008G206600 - Phvul.006G021200	Phvul.008G206600 - Phvul.008G206500	3
