# Supplementary material for: Tracing the origin and evolution history of methylation-related genes in plants
Source: BMC Plant Biol. 2019 Jul 12;19:307. doi: 10.1186/s12870-019-1923-7 (PMC6624907; doi:10.1186/s12870-019-1923-7)
Supplement: Supplementary file 8 — Table S5. The gene length, exon number, exon length, intron length of methylation-related genes in 18 species. A: Gene length of methylation-related genes in 18 species. B: The number of genes with extreme values in gene length. C: Exon number of methylation-related genes in 18 species. D: The number of genes with extreme values in exon number. E: Gene length of methylation-related genes in 18 species. F: The number of genes with extreme values in exon length. G: Intron length of methylation-related genes in 18 species. H: The number of genes with extreme values in intron length. (XLSX 70 kb) [file 12870_2019_1923_MOESM8_ESM.xlsx]

## Sheet: Table S6
Table S5. The gene length, exon number, exon length, intron length of methylation-related genes in 18 species.
A	gene length	De novo DNA methylation																						Methylation maintenance		Nucleosome Remodeler	Histone modification				Demethylation					B
		RdDM																					Not RdDM
		Pol IV‑dependent siRNA biogenesis					Pol V‑mediated de novo methylation									Chromatin alteration		Subunits of RNA polymerases					methyltransferases								DNA glycosylases						The number of genes with extreme values
	species	RDR2	CLSY1	DCL3	HEN1	AGO4	RDM1	DRD1	DMS3	MORC6	SUVH2	SUVH9	KTF1	DRM1	DRM2	IDN2	IDP1	NRPD1	NRPE1	NRPD/E2	NRPD/E4	NRPE5	CMT2	MET1	CMT3	DDM1	JMJ14	UBP26	HDA6	SUVH4	DME	ROS1	DML2	DML3
	C.reinhardtii	−	−	−	9832	−	−	−	−	−	−	−	−	−	−	−	−	−	−	−	−	−	−	18429	8926	22621	16761	9492	10336	8620	14782	−	−	−		C.reinhardtii	3
	P.patens	−	8807	14722	7264	6198	−	3988	6622	7447	393	−	−	−	7493	4780	3769	10531	14070	−	−	−	−	11796	8465	7153	9456	9259	5758	6691	11472	11057	−	−		P.patens	1
	S.moellendorffii	−	3655	3225	2618	−	−	−	276	1911	1421	589	−	−	2080	−	−	5677	1533	1868	−	−	−	5045	3241	2688	2869	3628	1853	2002	−	3451	−	−		S.moellendorffii	17
	P.abies	10255	2022	4946	2666	5532	−	3372	−	11204	2475	3393	−	−	20999	12303	1259	6236	6314	2703	−	−	4114	12735	7739	13905	15730	85436	46623	27423	10500	8923	−	−		P.abies	17
	A.trichopoda	11374	1935	92575	6259	107665	4763	15347	15980	83351	−	2562	13967	−	1971	12319	2383	49887	−	22571	4428	−	56578	14801	20403	17482	7920	21469	26910	45195	15493	11995	−	−		A.trichopoda	19
	Z.mays	5605	4991	17307	5022	7990	3090	54149	15098	21105	12706	2449	12611	3238	26341	8534	17680	92060	8666	23602	6453	13712	−	6398	9516	6719	−	20310	5601	14687	46430	10957	−	−		Z.mays	12
	S.bicolor	6109	5539	11819	5153	9459	2405	6488	3808	19559	5242	3857	12916	−	7164	7642	10032	18114	14226	16014	4378	3576	18446	12081	9842	6731	−	17903	14483	15778	15972	10862	−	9303		S.bicolor	4
	O.sativa	5731	10327	12108	5305	7698	3371	9537	5187	12613	6965	2157	11931	9293	4216	4126	4759	6388	14753	9361	5080	2830	13681	2298	11118	6307	5799	3455	5014	10209	11758	12675	−	8806		O.sativa	8
	H.vulgare	6761	6679	9326	5958	7858	2263	6706	4456	7663	3422	3023	7198	6132	13867	3673	5106	7052	10576	5122	5891	2316	6218	12084	5148	6791	7850	2978	3888	7856	11550	5768	−	5776		H.vulgare	6
	S.lycopersicum	5700	6908	28301	8609	8590	485	7778	14956	21912	−	2222	10468	4527	11785	9380	6043	7202	23578	16601	1815	8899	12044	16388	8025	10457	7968	19719	4505	18697	9021	9557	−	10224		S.lycopersicum	10
	V.vinifera	8971	11652	28403	16116	17518	3455	16190	6105	35669	−	2019	18109	−	13086	16759	4236	45610	57858	13503	4816	8870	42296	9060	13286	7510	10762	11200	16332	45152	11943	10752	−	−		V.vinifera	17
	C.lanatus	4511	5132	22322	7457	7747	646	4946	3787	7277	−	2079	8948	−	5643	7154	3430	14740	22000	7760	1463	5757	7180	7217	9281	7173	7310	10546	5363	3024	9937	15091	−	−		C.lanatus	6
	P.vulgaris	4639	5002	18437	8675	9002	1550	6631	5173	22215	−	6804	8353	3908	10592	6934	5166	10814	17424	5576	3713	4310	10476	7082	6805	6013	6866	10374	5052	3181	−	11357	−	8180		P.vulgaris	2
	P.trichocarpa	5646	7507	13554	7147	9979	1946	5025	6551	14782	−	5923	8981	8980	1046	6452	5488	12512	15724	8253	2926	4440	14390	9100	6184	7347	6263	8645	4278	17875	13269	10138	−	−		P.trichocarpa	3
	G.raimondii	4577	6918	11302	12924	7615	1468	7543	4531	9245	−	3295	9659	4457	4844	6521	7245	11905	15584	6063	3871	13420	10013	7471	7501	4966	7488	16579	4679	10595	11022	16316	−	7861		G.raimondii	3
	T.cacao	6520	7808	12574	9071	10070	1384	6396	4563	22740	−	5653	14343	7537	−	6411	5781	15714	20121	8104	3249	3886	13845	8532	8708	6062	11114	10545	3763	8431	15111	11824	−	3795		T.cacao	3
	C.papaya	5043	6751	8515	17512	5918	−	6358	2892	3424	−	2034	12355	4810	−	4377	6828	5042	7660	6671	3447	5339	2802	8031	8087	5378	4187	6527	3654	2651	16917	3545	−	−		C.papaya	8
	A.thaliana	3919	4288	7312	5107	5824	801	3982	2738	6426	2424	2971	6585	3480	3452	3285	3790	7880	9090	6485	1447	1780	6684	6140	5268	4123	5195	6580	2724	4742	9209	6787	6382	5424		A.thaliana	10
																																				the sum	149
	1.5 times of the average	9238.62	9233.4	22094.8	11490.5	13014.2	3051.68	11455.2	9264.32	22328.1	5487.25	4675.39	16466.2	8218.31	12368.3	10779.2	7934.57	23026.2	21405.6	14441.5	5634.62	8678.59	19923.4	14433.8	12553	11636	12204.4	17459.2	11469.4	19276.1	19171.6	15128.8		11337.5
	0.5 times of the average	3079.54	3077.8	7364.93	3830.16	4338.07	1017.23	3818.39	3088.11	7442.7	1829.08	1558.46	5488.75	2739.44	4122.77	3593.07	2644.86	7675.4	7135.21	4813.82	1878.21	2892.86	6641.12	4811.28	4184.34	3878.66	4068.14	5819.72	3823.12	6425.38	6390.54	5042.93		3779.17
C	exon number	De novo DNA methylation																						Methylation maintenance		Nucleosome Remodeler	Histone modification				Demethylation					D
		RdDM																					Not RdDM
		Pol IV‑dependent siRNA biogenesis					Pol V‑mediated de novo methylation									Chromatin alteration		Subunits of RNA polymerases					methyltransferases								DNA glycosylases						The number of genes with extreme values
	species	RDR2	CLSY1	DCL3	HEN1	AGO4	RDM1	DRD1	DMS3	MORC6	SUVH2	SUVH9	KTF1	DRM1	DRM2	IDN2	IDP1	NRPD1	NRPE1	NRPD/E2	NRPD/E4	NRPE5	CMT2	MET1	CMT3	DDM1	JMJ14	UBP26	HDA6	SUVH4	DME	ROS1	DML2	DML3
	C.reinhardtii	−	−	−	17	−	−	−	−	−	−	−	−	−	−	−	−	−	−	−	−	−	−	42	24	34	22	18	20	13	15	−	−	−		C.reinhardtii	5
	P.patens	−	14	29	10	18	−	4	7	17	1	−	−	−	11	9	9	16	24	−	−	−	−	15	23	17	12	16	8	14	18	23	−	−		P.patens	2
	S.moellendorffii	−	5	12	6	−	−	−	1	13	5	2	−	−	8	−	−	22	1	2	−	−	−	12	20	12	9	11	4	11	−	17	−	−		S.moellendorffii	4
	P.abies	7	1	7	5	11	−	4	−	9	2	3	−	−	4	5	2	5	4	2	−	−	5	10	4	16	10	18	7	7	4	7	−	−		P.abies	14
	A.trichopoda	4	1	25	6	21	2	9	7	18	−	1	18	−	4	6	4	13	−	7	8	−	21	10	21	15	11	13	7	8	18	18	−	−		A.trichopoda	2
	Z.mays	4	6	24	9	23	4	9	8	19	1	1	20	5	8	7	7	18	7	25	9	4	−	11	20	15	−	14	6	16	16	17	−	−		Z.mays	3
	S.bicolor	4	6	26	9	26	4	7	8	19	2	1	22	−	8	7	7	19	19	8	9	4	21	14	20	15	−	14	6	15	18	20	−	17		S.bicolor	1
	O.sativa	4	9	25	10	23	3	12	9	19	2	1	20	11	9	6	7	11	20	10	10	4	22	8	30	14	11	5	6	15	17	20	−	17		O.sativa	2
	H.vulgare	3	6	26	10	23	1	6	6	15	1	1	21	8	9	7	7	12	14	5	10	4	10	13	20	13	12	5	6	16	16	16	−	13		H.vulgare	2
	S.lycopersicum	5	6	19	9	23	2	7	9	19	−	2	16	9	9	6	7	13	22	11	6	4	21	12	22	15	11	14	6	15	20	19	−	22		S.lycopersicum	0
	V.vinifera	4	11	25	12	24	3	10	10	19	−	3	15	−	12	7	7	21	21	10	11	9	20	15	27	17	16	15	8	15	24	27	−	−		V.vinifera	3
	C.lanatus	5	4	19	9	22	2	5	7	19	−	1	17	−	8	6	6	19	9	7	5	3	20	11	21	15	11	12	6	1	17	19	−	−		C.lanatus	1
	P.vulgaris	4	5	25	10	23	3	6	8	20	−	2	19	8	11	10	8	15	18	7	11	4	23	12	21	16	12	15	6	2	−	20	−	17		P.vulgaris	1
	P.trichocarpa	4	8	22	9	24	2	7	8	20	−	3	19	12	4	8	8	17	19	9	9	5	23	12	20	16	12	15	6	15	18	18	−	−		P.trichocarpa	2
	G.raimondii	4	7	26	10	24	3	5	8	21	−	2	19	12	12	9	9	20	19	8	11	5	23	12	21	15	11	16	6	15	20	19	−	19		G.raimondii	0
	T.cacao	5	7	25	10	25	3	7	9	24	−	2	20	13	−	8	8	19	23	8	11	4	32	12	21	16	13	14	7	16	20	21	−	11		T.cacao	0
	C.papaya	4	4	13	16	23	−	6	6	9	−	1	25	8	−	6	6	5	7	7	6	4	11	10	17	15	7	6	8	5	20	6	−	−		C.papaya	5
	A.thaliana	4	5	22	9	23	2	5	7	20	2	3	19	10	10	8	7	19	18	8	8	4	23	12	21	16	12	15	6	15	18	21	20	20		A.thaliana	1
																																				the sum	48
	1.5 times of the average	6.34615	9	33.4	14.4375	34.1786	3.95455	9.96429	11.4643	26.7	2.5	2.67857	28.75	14.625	12.8077	10.7143	10.5	23.7	23.5714	11.4643	13.125	6.27273	29.75	18.0938	31.7812	23.0625	17.4643	19.9688	9.84375	18.4688	26.8929	27.5		25.75
	0.5 times of the average	2.11538	3	11.1333	4.8125	11.3929	1.31818	3.32143	3.82143	8.9	0.833333	0.892857	9.58333	4.875	4.26923	3.57143	3.5	7.9	7.85714	3.82143	4.375	2.09091	9.91667	6.03125	10.5938	7.6875	5.82143	6.65625	3.28125	6.15625	8.96429	9.16667		8.58333
E	exon length	De novo DNA methylation																						Methylation maintenance		Nucleosome Remodeler	Histone modification				Demethylation					F
		RdDM																					Not RdDM
		Pol IV‑dependent siRNA biogenesis					Pol V‑mediated de novo methylation									Chromatin alteration		Subunits of RNA polymerases					methyltransferases								DNA glycosylases						The number of genes with extreme values
	species	RDR2	CLSY1	DCL3	HEN1	AGO4	RDM1	DRD1	DMS3	MORC6	SUVH2	SUVH9	KTF1	DRM1	DRM2	IDN2	IDP1	NRPD1	NRPE1	NRPD/E2	NRPD/E4	NRPE5	CMT2	MET1	CMT3	DDM1	JMJ14	UBP26	HDA6	SUVH4	DME	ROS1	DML2	DML3
	C.reinhardtii	−	−	−	5801	−	−	−	−	−	−	−	−	−	−	−	−	−	−	−	−	−	−	7544	5520	6342	12472	6229	4252	6391	10176	−	−	−		C.reinhardtii	8
	P.patens	−	5563	8180	4568	2886	−	3472	1818	3252	393	−	−	−	3963	3433	2795	6644	7638	−	−	−	−	8424	3969	3652	6573	4948	3204	3197	7774	6852	−	−		P.patens	7
	S.moellendorffii	−	3174	1710	2331	−	−	−	276	1176	981	537	−	−	1698	−	−	4317	1533	1854	−	−	−	4416	2319	2055	2403	3030	1467	1476	−	2516	−	−		S.moellendorffii	8
	P.abies	2820	2022	1709	963	1385	−	1770	−	1051	594	2526	−	−	1446	1193	405	2652	2319	419	−	−	300	4538	606	2415	3786	3558	1320	624	413	3501	−	−		P.abies	14
	A.trichopoda	3324	1935	4962	2367	2358	522	3285	1173	2166	−	2562	5115	−	1509	1917	1014	2901	−	3666	588	−	3552	4701	2655	2301	3573	3201	1479	1431	6399	5931	−	−		A.trichopoda	2
	Z.mays	3644	4468	4715	3173	5508	1039	3478	3973	2782	12706	2449	5429	1089	2922	6665	2327	5107	2691	6839	1444	1804	−	5028	3152	3584	−	3985	1892	2539	5721	3270	−	−		Z.mays	6
	S.bicolor	3843	4367	5904	3281	3998	889	4126	1791	2778	3168	3857	5732	−	2355	3407	2120	5230	6920	4348	1067	1175	4519	5483	3281	3187	−	3039	1774	2664	6585	6220	−	3761		S.bicolor	1
	O.sativa	3931	6079	5198	3220	3541	858	3447	1706	2708	3008	2157	5324	2904	1422	2082	2215	2136	6900	4047	1319	1321	4224	1605	5862	3121	3422	1469	1864	2408	6437	5544	−	3992		O.sativa	2
	H.vulgare	3249	4483	5161	3231	3420	2263	3465	1371	2874	3422	3023	3189	2331	4510	2339	3641	3306	4467	3191	1184	1166	1970	4703	2570	2634	4590	1952	1643	2543	6195	2898	−	1994		H.vulgare	3
	S.lycopersicum	3650	4512	4586	2996	3183	402	3144	1490	2429	−	1998	4530	1830	2132	2330	2348	4101	5296	4090	815	1193	3435	4776	2484	2547	2958	3521	1814	2460	5610	5475	−	4778		S.lycopersicum	1
	V.vinifera	3384	5085	5200	3210	3293	1228	2974	1984	2871	−	1767	2028	−	1957	2052	1752	4189	6473	3812	1155	1160	2791	4524	2842	2403	3619	3417	1896	2549	6448	5486	−	−		V.vinifera	1
	C.lanatus	3411	3717	3252	2829	3489	525	2550	1191	2523	−	2079	5289	−	1755	1938	1899	4539	4797	3588	405	570	2271	4626	2586	2229	3219	3213	2901	3024	5145	5601	−	−		C.lanatus	2
	P.vulgaris	3849	3933	5558	3366	3479	914	3084	1872	2498	−	2393	4617	1554	2250	3441	2320	4996	6645	3920	1030	1006	3325	5104	2946	2809	3751	3796	1813	2557	−	7718	−	2646		P.vulgaris	1
	P.trichocarpa	3626	4990	4803	3556	3455	1061	3211	1850	2088	−	2924	5610	2294	738	2988	2435	4882	6084	4083	1180	1380	4266	5301	3119	2859	3213	4051	2073	2501	5603	5701	−	−		P.trichocarpa	1
	G.raimondii	3785	4963	5721	2930	3372	991	3637	1970	2374	−	3169	5235	2279	2509	3674	2573	4969	6790	4100	1713	1012	4089	5183	3584	2247	3855	4152	1918	3315	6473	6094	−	5286		G.raimondii	2
	T.cacao	4597	4575	5708	3947	4361	831	3748	2009	3596	−	2690	6067	3135	−	2436	2661	5811	7262	4576	948	1125	5290	6283	3002	3302	4842	4499	2027	3212	6786	6893	−	2197		T.cacao	2
	C.papaya	3357	3210	2070	3771	2772	−	1242	1179	1011	−	2034	5406	1557	−	1935	1902	1989	2277	3354	558	711	1247	3528	2328	2373	2295	1842	1329	669	5670	2829	−	−		C.papaya	7
	A.thaliana	3452	3879	4596	3125	3170	703	3104	1810	2596	2340	2534	4482	1875	2183	2447	2453	4948	6348	3955	814	856	4161	4845	2764	2598	3319	3719	1746	2212	6963	4713	4184	3308		A.thaliana	0
																																				the sum	68
	1.5 times of the average	5365.96	6294.1	6914.4	4865.72	5011.82	1303.77	4753.82	2487.21	3616.6	3378.25	3675.54	7494.75	3117	3242.42	3902.04	3301.5	6408.4	8064.54	5634	1512.75	1650.68	4981.25	7554.66	4605.09	4149.47	5691.75	5242.78	2891.25	3633.47	9408.11	7700.8		5170.5
	0.5 times of the average	1788.65	2098.03	2304.8	1621.91	1670.61	434.591	1584.61	829.071	1205.53	1126.08	1225.18	2498.25	1039	1080.81	1300.68	1100.5	2136.13	2688.18	1878	504.25	550.227	1660.42	2518.22	1535.03	1383.16	1897.25	1747.59	963.75	1211.16	3136.04	2566.93		1723.5
G	intron length	De novo DNA methylation																						Methylation maintenance		Nucleosome Remodeler	Histone modification				Demethylation					H
		RdDM																					Not RdDM
		Pol IV‑dependent siRNA biogenesis					Pol V‑mediated de novo methylation									Chromatin alteration		Subunits of RNA polymerases					methyltransferases								DNA glycosylases						The number of genes with extreme values
	species	RDR2	CLSY1	DCL3	HEN1	AGO4	RDM1	DRD1	DMS3	MORC6	SUVH2	SUVH9	KTF1	DRM1	DRM2	IDN2	IDP1	NRPD1	NRPE1	NRPD/E2	NRPD/E4	NRPE5	CMT2	MET1	CMT3	DDM1	JMJ14	UBP26	HDA6	SUVH4	DME	ROS1	DML2	DML3
	C.reinhardtii	−	−	−	4031	−	−	−	−	−	−	−	−	−	−	−	−	−	−	−	−	−	−	10885	3406	16279	4289	3263	6084	2229	4606	−	−	−		C.reinhardtii	4
	P.patens	−	3244	6542	2696	3312	−	516	4804	4195	0	−	−	−	3530	1347	974	3887	6432	−	−	−	−	3372	4496	3501	2883	4311	2554	3494	3698	4205	−	−		P.patens	9
	S.moellendorffii	−	481	1515	287	−	−	−	0	735	440	22	−	−	382	−	−	1360	0	14	−	−	−	629	922	633	466	598	386	526	−	935	−	−		S.moellendorffii	18
	P.abies	7435	0	3237	1703	4147	−	1602	−	10153	1881	867	−	−	19553	11110	854	3584	3995	2284	−	−	3814	8187	7133	11490	11944	81878	45303	26799	10087	5422	−	−		P.abies	21
	A.trichopoda	8050	0	87613	3892	105307	4241	12062	14807	81185	−	0	8852	−	462	10402	1369	46986	−	18905	3840	−	53026	10100	17748	15181	4347	18268	25431	43764	9094	6064	−	−		A.trichopoda	22
	Z.mays	1961	523	12592	1849	2482	2051	50671	11125	18323	0	0	7182	2149	23419	1869	15353	86953	5975	16763	5009	11908	−	1370	6364	3135	−	16325	3709	12148	40709	7687	−	−		Z.mays	19
	S.bicolor	2266	1172	5915	1872	5461	1516	2362	2017	16781	2074	0	7184	−	4809	4235	7912	12884	7306	11666	3311	2401	13927	6598	6561	3544	−	14864	12709	13114	9387	4642	−	5542		S.bicolor	7
	O.sativa	1800	4248	6910	2085	4157	2513	6090	3481	9905	3957	0	6607	6389	2794	2044	2544	4252	7853	5314	3761	1509	9457	693	5256	3186	2377	1986	3150	7801	5284	7131	−	4814		O.sativa	12
	H.vulgare	3512	2196	4165	2727	4438	0	3241	3085	4789	0	0	4009	3801	9357	1334	1465	3746	6109	1931	4707	1150	4248	7381	2578	4157	3260	1026	2245	5313	5355	2870	−	3782		H.vulgare	17
	S.lycopersicum	2050	2396	23715	5613	5407	83	4634	13466	19483	−	224	5938	2697	9653	7050	3695	3101	18282	12511	1000	7706	8609	11612	5541	7910	5010	16198	2691	16237	3411	4082	−	5446		S.lycopersicum	17
	V.vinifera	5587	6567	23203	12906	14225	2227	13216	4121	32798	−	252	16081	−	11129	14707	2484	41421	51385	9691	3661	7710	39505	4536	10444	5107	7143	7783	14436	42603	5495	5266	−	−		V.vinifera	20
	C.lanatus	1100	1415	19070	4628	4258	121	2396	2596	4754	−	0	3659	−	3888	5216	1531	10201	17203	4172	1058	5187	4909	2591	6695	4944	4091	7333	2462	0	4792	9490	−	−		C.lanatus	10
	P.vulgaris	790	1069	12879	5309	5523	636	3547	3301	19717	−	4411	3736	2354	8342	3493	2846	5818	10779	1656	2683	3304	7151	1978	3859	3204	3115	6578	3239	624	−	3639	−	35534		P.vulgaris	7
	P.trichocarpa	2020	2517	8751	3591	6524	885	1814	4701	12694	−	2999	3371	6686	308	3464	3053	7630	9640	4170	1746	3060	10124	3799	3065	4488	3050	4594	2205	15374	7666	4437	−	−		P.trichocarpa	6
	G.raimondii	792	1955	5581	9994	4243	477	3906	2561	6871	−	126	4424	2178	2335	2847	4672	6936	8794	1963	2158	12408	5924	2288	3917	2719	3633	12427	2761	7280	4549	10222	−	2575		G.raimondii	11
	T.cacao	1923	3233	6866	5124	5709	553	2648	2554	19144	−	2963	8276	4402	−	3975	3120	9903	12859	3528	2301	2761	8555	2249	5706	2760	6272	6046	1736	5219	8325	4931	−	1598		T.cacao	6
	C.papaya	1686	3541	6445	13741	3146	−	5116	1713	2413	−	0	6949	3253	−	2442	4926	3053	5383	3317	2889	4628	1555	4503	5759	3005	1892	4685	2325	1982	11247	716	−	−		C.papaya	13
	A.thaliana	467	409	2716	1982	2654	98	878	928	3830	84	437	2103	1605	1269	838	1337	2932	2742	2530	633	924	2523	1295	2504	1525	1876	2861	978	2530	2246	2074	2198	2116		A.thaliana	29
																																				the sum	248
	1.5 times of the average	3798.69	2839.9	14858.7	6562.69	7843.29	1521.82	6804.86	6477.11	18585	1119.75	845.357	8773.38	5104.31	8942.65	6517.29	4492.29	16633.4	13216.3	8731.71	4139.38	6998.73	14843.2	6733.59	7807.88	7486.5	5704.07	12051.4	8317.03	15306.8	9963.86	7287.5		6068.75
	0.5 times of the average	1266.23	946.633	4952.9	2187.56	2614.43	507.273	2268.29	2159.04	6195	373.25	281.786	2924.46	1701.44	2980.88	2172.43	1497.43	5544.47	4405.43	2910.57	1379.79	2332.91	4947.75	2244.53	2602.62	2495.5	1901.36	4017.12	2772.34	5102.28	3321.29	2429.17		2022.92
- means there is no such gene in the corresponding species
