# Supplementary material for: Tracing the origin and evolution history of methylation-related genes in plants
Source: BMC Plant Biol. 2019 Jul 12;19:307. doi: 10.1186/s12870-019-1923-7 (PMC6624907; doi:10.1186/s12870-019-1923-7)
Supplement: Supplementary file 9 — Table S6. Summary of 77 sequenced genomes used for identification of methylation-related genes. (XLSX 15 kb) [file 12870_2019_1923_MOESM9_ESM.xlsx]

## Sheet: Table S1
Table S6.Summary of 77 sequenced genomes used for identification of methylation-related genes.
Organism	version	Source of data	Genome assembly
Coccomyxa subellipsoidea	v2.0	http://phytozome.jgi.doe.gov/pz/portal.html	scaffold
Volvox carteri	v2.1	http://phytozome.jgi.doe.gov/pz/portal.html	scaffold
Chlamydomonas reinhardtii	v5.5	http://phytozome.jgi.doe.gov/pz/portal.html	chromosome
Ostreococcus lucimarinus	v2.0	http://phytozome.jgi.doe.gov/pz/portal.html	chromosome
Micromonas pusilla	v3.0	http://phytozome.jgi.doe.gov/pz/portal.html	scaffold
Marchantia polymorpha	v3.1	http://phytozome.jgi.doe.gov/pz/portal.html	scaffold
Physcomitrella patens	v3.3	http://phytozome.jgi.doe.gov/pz/portal.html	chromosome
Azolla filiculoides	v1.1	https://www.fernbase.org/	scaffold
Selaginella moellendorffii	v1.0	http://phytozome.jgi.doe.gov/pz/portal.html	scaffold
Ginkgo biloba	—	http://gigadb.org/dataset/view/id/100209/File_page/2	scaffold
Picea abies	v1.0	http://congenie.org/	scaffold
Amborella trichopoda	v1.0	http://phytozome.jgi.doe.gov/pz/portal.html	scaffold
Elaeis guineensis	version2	http://genomsawit.mpob.gov.my	Chromosome
Musa balbisiana	v1	http://banana-genome.cirad.fr/home	scaffold
Musa acuminata	v2	http://banana-genome.cirad.fr/home	Chromosome
Zea mays	284_5b+	http://phytozome.jgi.doe.gov/pz/portal.html	Chromosome
Sorghum bicolor	v3.1.1	http://phytozome.jgi.doe.gov/pz/portal.html	Chromosome
Panicum virgatum	v1.1	http://phytozome.jgi.doe.gov/pz/portal.html	Chromosome
Setaria italica	v2.2	http://phytozome.jgi.doe.gov/pz/portal.html	scaffold
Phyllostachys heterocycla/ Phyllostachys edulis	v1.0	http://202.127.18.221/bamboo/index.php	scaffold
Oryza glaberrima	V1	http://plants.ensembl.org/info/website/ftp/index.html	Chromosome
Oryza sativa	v7.0	http://phytozome.jgi.doe.gov/pz/portal.html	Chromosome
Brachypodium distachyon	v3.1	http://phytozome.jgi.doe.gov/pz/portal.html	Chromosome
Triticum aestivum	TGACv1	http://plants.ensembl.org/Triticum_aestivum/Info/Index	Chromosome
Hordeum vulgare	ASM32608v1	http://plants.ensembl.org/Hordeum_vulgare/Info/Index	Chromosome
Nelumbo nucifera	—	http://lotus-db.wbgcas.cn/	scaffold
Aquilegia coerulea	v1.1	http://phytozome.jgi.doe.gov/pz/portal.html	scaffold
Beta vulgaris	RefBeet-1.1	http://bvseq.molgen.mpg.de/index.shtml	scaffold
Spinacia oleracea	Spinach-1.0	http://bvseq.molgen.mpg.de/index.shtml	scaffold
Actinidia chinensis	—	http://bioinfo.bti.cornell.edu/cgi-bin/kiwi/download.cgi	scaffold
Coffea canephora	v1.0	http://coffee-genome.org/	Chromosome
Mimulus guttatus/Erythranthe guttata	v2.0	http://phytozome.jgi.doe.gov/pz/portal.html	scaffold
Fraxinus excelsior	BATG-0.5	http://www.ashgenome.org/	scaffold
Nicotiana tabacum	BX Sierro	http://solgenomics.net/	scaffold
Capsicum annuum	v2.0	http://peppersequence.genomics.cn/page/species/index.jsp	Chromosome
Solanum tuberosum	v3.4	http://phytozome.jgi.doe.gov/pz/portal.html	Chromosome
Solanum melongena	r2.5.1	http://eggplant.kazusa.or.jp/	scaffold
Solanum pennellii	v2.0	http://solgenomics.net/	Chromosome
Solanum lycopersicum	iTAGv2.3	http://phytozome.jgi.doe.gov/pz/portal.html	Chromosome
Vitis vinifera	Genoscope.12X	http://phytozome.jgi.doe.gov/pz/portal.html	Chromosome
Cucumis sativus	v1.0	http://phytozome.jgi.doe.gov/pz/portal.html	scaffold
Citrullus lanatus	97103-v1	http://www.icugi.org/	Chromosome
Fragaria vesca	v1.1	http://phytozome.jgi.doe.gov/pz/portal.html	Chromosome
Prunus persica	v2.1	http://phytozome.jgi.doe.gov/pz/portal.html	Chromosome
Malus domestica	v1.0	http://phytozome.jgi.doe.gov/pz/portal.html	scaffold
Lotus japonicus	3.0	http://www.kazusa.or.jp/lotus/	Chromosome
Medicago truncatula	Mt4.0v1	http://phytozome.jgi.doe.gov/pz/portal.html	Chromosome
Cicer arietinum	—	http://www.nipgr.res.in/CGWR/links.php	Chromosome
Phaseolus vulgaris	v1.0	http://phytozome.jgi.doe.gov/pz/portal.html	Chromosome
Cajanus cajan	V5.0	http://gigadb.org/dataset/100028	Chromosome
Glycine max	Wm82.a2.v1	http://phytozome.jgi.doe.gov/pz/portal.html	Chromosome
Linum usitatissimum	v1.0	http://phytozome.jgi.doe.gov/pz/portal.html	scaffold
Populus trichocarpa	v3.0	http://phytozome.jgi.doe.gov/pz/portal.html	Chromosome
Ricinus communis	v0.1	http://phytozome.jgi.doe.gov/pz/portal.html	scaffold
Jatropha curcas Palawan	4.5	http://www.kazusa.or.jp/jatropha/	scaffold
Manihot esculenta	v6.1	http://phytozome.jgi.doe.gov/pz/portal.html	Chromosome
Eucalyptus grandis	v2.0	http://phytozome.jgi.doe.gov/pz/portal.html	Chromosome
Citrus clementina	v1.0	http://phytozome.jgi.doe.gov/pz/portal.html	scaffold
Citrus sinensis	v1.1	http://phytozome.jgi.doe.gov/pz/portal.html	scaffold
Gossypium raimondii	v2.1	http://phytozome.jgi.doe.gov/pz/portal.html	Chromosome
Gossypium arboreum	A2_BGI	https://www.cottongen.org/	Chromosome
Gossypium hirsutum	AD1_NBI	https://www.cottongen.org/	Chromosome
Gossypium barbadense	AD2_HAU	https://www.cottongen.org/	scaffold
Theobroma cacao	v1.1	http://phytozome.jgi.doe.gov/pz/portal.html	scaffold
Carica papaya	ASGPBv0.4	http://phytozome.jgi.doe.gov/pz/portal.html	supercontig
Leavenworthia alabamica	—	http://brassicadb.org/brad	scaffold
Thellungiella halophila	173	http://brassicadb.org/brad	scaffold
Boechera stricta	v1.2	http://phytozome.jgi.doe.gov/pz/portal.html	scaffold
Sisymbrium irio	—	http://brassicadb.org/brad	scaffold
Brassica oleracea	V1.0	http://brassicadb.org/brad	scaffold
Brassica rapa	v1.3	http://phytozome.jgi.doe.gov/pz/portal.html	Chromosome
Brassica napus	v5	http://brassicadb.org/brad	Chromosome
Capsella grandiflora	v1.1	http://phytozome.jgi.doe.gov/pz/portal.html	scaffold
Capsella rubella	v1.0	http://phytozome.jgi.doe.gov/pz/portal.html	scaffold
Arabidopsis Halleri	v1.1	http://phytozome.jgi.doe.gov/pz/portal.html	scaffold
Arabidopsis lyrata	v1.0	http://phytozome.jgi.doe.gov/pz/portal.html	scaffold
Arabidopsis thaliana	TAIR10	http://phytozome.jgi.doe.gov/pz/portal.html	Chromosome
