# Supplementary material for: Tracing the origin and evolution history of methylation-related genes in plants
Source: BMC Plant Biol. 2019 Jul 12;19:307. doi: 10.1186/s12870-019-1923-7 (PMC6624907; doi:10.1186/s12870-019-1923-7)
Supplement: Supplementary file 10 — Table S7. Gene names used in gene structure analysis and phylogenetic analysis. (XLSX 72 kb) [file 12870_2019_1923_MOESM10_ESM.xlsx]

## Sheet: Table S7
Table S7. Gene names used in gene structure analysis and phylogenetic analysis.
	C.reinhardtii		P.patens		S.moellendorffii		P.abies		A.trichopoda		Z.mays		S.bicolor		O.sativa		H.vulgare		S.lycopersicum		V.vinifera		C.lanatus		P.vulgaris		P.trichocarpa		G.raimondii		T.cacao		C.papaya		A.thaliana
RDR2							MA_10436273g0010	PaRDR2-like2	evm_27.model.AmTr_v1.0_scaffold00088.11	AtrRDR2-like1	GRMZM2G042443	ZmRDR2-like1	Sobic.006G111200	SbRDR2-like1	LOC_Os04g39160	OsRDR2-like1	MLOC_77494	HvRDR2-like1	Solyc03g114140	SlRDR2-like1	GSVIVG01007792001	VvRDR2-like1	Cla019179	ClRDR2-like1	Phvul.003G198500	PvRDR2-like1	Potri.015G073700	PtRDR2-like1	Gorai.008G296900	GrRDR2-like1	Thecc1EG012022	TcRDR2-like1	evm.model.supercontig_124.30	CpRDR2-like1	AT4G11130	AtRDR2-like1
							MA_467439g0010	PaRDR2-like1
CLSY1			Pp3c25_10710	PpCLSY1-like1	Smoe441121	SmCLSY-like1	MA_36244g0010	PaCLSY-like1	evm_27.model.AmTr_v1.0_scaffold00023.7	AtrCLSY-like1	GRMZM2G108166	ZmCLSY1-like1	Sobic.002G428700	SbCLSY1-like1	LOC_Os07g49210	OsCLSY1-like1	MLOC_62226	HvCLSY1-like1	Solyc06g050510	SlCLSY-like1	GSVIVG01032746001	VvCLSY-like1	Cla007251	ClCLSY1-like1	Phvul.008G220500	PvCLSY1-like1	Potri.008G073500	PtCLSY1-like1	Gorai.010G194700	GrCLSY1-like1	Thecc1EG042431	TcCLSY1-like1	evm.model.supercontig_76.2	CpCLSY1-like1	AT3G42670	AtCLSY1-like1
																									Phvul.001G246400	PvCLSY1-like2	Potri.010G183800	PtCLSY1-like2					evm.model.supercontig_19.123	CpCLSY1-like2
																																	evm.model.supercontig_19.122	CpCLSY1-like3
DCL3			Pp3c23_3450	PpDCL3-like1	Smoe429802	SmDCL3-like1	MA_8664686g0010	PaDCL3-like1	evm_27.model.AmTr_v1.0_scaffold00033.66	AtrDCL3-like1	GRMZM2G413853	ZmDCL3-like1	Sobic.003G396700	SbDCL3-like1	LOC_Os10g34430	OsDCL3-like1	MLOC_70902	HvDCL3-like1	Solyc08g067210	SlDCL3-like1	GSVIVG01035494001	VvDCL3-like1	Cla021960	ClDCL3-like1	Phvul.009G083800	PvDCL3-like1	Potri.018G047500	PtDCL3-like1	Gorai.010G093100	GrDCL3-like1	Thecc1EG037410	TcDCL3-like1	evm.model.supercontig_67.84	CpDCL3-like1	AT3G43920	AtDCL3-like1
													Sobic.001G214000	SbDCL3-like2	LOC_Os01g68120	OsDCL3-like2	MLOC_63339	HvDCL3-like2	Solyc08g067200	SlDCL3-like2			Cla018704	ClDCL3-like2					Gorai.013G221400	GrDCL3-like2			evm.TU.contig_40955.1	CpDCL3-like2
HEN1	Cre03.g191200	CrHEN1-like1	Pp3c1_60	PpHEN1-like1	Smoe109211	SmHEN1-like1	MA_131583g0010	PaHEN1-like1	evm_27.model.AmTr_v1.0_scaffold00092.83	AtrHEN1-like1	GRMZM2G107457	ZmHEN1-like1	Sobic.002G043000	SbHEN1-like1	LOC_Os07g06970	OsHEN1-like1	MLOC_52096	HvHEN1-like1	Solyc02g070030	SlHEN1-like1	GSVIVG01021670001	VvHEN1-like1	Cla019715	ClHEN1-like1	Phvul.002G198200	PvHEN1-like1	Potri.001G465500	PtHEN1-like1	Gorai.010G144100	GrHEN1-like1	Thecc1EG026937	TcHEN1-like1	evm.model.supercontig_166.41	CpHEN1-like1	AT4G20910	AtHEN1-like1
																											Potri.011G163600	PtHEN1-like2
AGO4			Pp3c18_9600	PpAGO4-like1			MA_71066g0010	PaAGO4-like1	evm_27.model.AmTr_v1.0_scaffold00008.121	AtrAGO4-like1	GRMZM2G589579	ZmAGO4-like1	Sobic.003G129500	SbAGO4-like1	LOC_Os04g06770	OsAGO4-like1	MLOC_54580	HvAGO4-like1	Solyc01g008960	SlAGO4-like1	GSVIVG01037488001	VvAGO4-like1	Cla003144	ClAGO4-like1	Phvul.008G206600	PvAGO4-like1	Potri.001G219700	PtAGO4-like1	Gorai.004G228100	GrAGO4-like1	Thecc1EG042027	TcAGO4-like1	evm.model.supercontig_26.59	CpAGO4-like1	AT2G27040	AtAGO4-like1
											GRMZM2G141818	ZmAGO4-like2	Sobic.009G259900	SbAGO4-like2	LOC_Os01g16870	OsAGO4-like2	MLOC_37532	HvAGO4-like2	Solyc06g073540	SlAGO4-like2	GSVIVG01025868001	VvAGO4-like2	Cla016289	ClAGO4-like2	Phvul.006G021200	PvAGO4-like2	Potri.008G010500	PtAGO4-like2	Gorai.009G105600	GrAGO4-like2
																	MLOC_36722	HvAGO4-like3	Solyc06g073530	SlAGO4-like3	GSVIVG01001941001	VvAGO4-like3			Phvul.008G206500	PvAGO4-like3	Potri.016G024200	PtAGO4-like3
																			Solyc01g096750	SlAGO4-like4							Potri.006G025900	PtAGO4-like4
RDM1									evm_27.model.AmTr_v1.0_scaffold00002.646	AtrRDM1-like1	GRMZM2G127154	ZmRDM1-like1	Sobic.010G197900	SbRDM1-like1	LOC_Os06g42430	OsRDM1-like1	MLOC_67621	HvRDM1-like1	Solyc10g045190	SlRDM1-like1	GSVIVG01018017001	VvRDM1-like1	Cla021604	ClRDM1-like1	Phvul.002G043400	PvRDM1-like1	Potri.008G155800	PtRDM1-like1	Gorai.011G165600	GrRDM1-like1	Thecc1EG020673	TcRDM1-like1			AT3G22680	AtRDM1-like1
																			Solyc09g082480	SlRDM1-like2					Phvul.008G010500	PvRDM1-like2	Potri.008G076500	PtRDM1-like2
DRD1			Pp3c2_3510	PpDRD1-like1			MA_165746g0010	PaDRD1-like1	evm_27.model.AmTr_v1.0_scaffold00002.323	AtrDRD1-like1	GRMZM2G393742	ZmDRD1-like1	Sobic.007G034200	SbDRD1-like1	LOC_Os07g25390	OsDRD1-like3	MLOC_10598	HvDRD1-like1	Solyc01g109970	SlDRD1-like1	GSVIVG01024225001	VvDRD1-like1	Cla016589	ClDRD1-like1	Phvul.011G210600	PvDRD1-like1	Potri.009G120700	PtDRD1-like1	Gorai.008G031000	GrDRD1-like1	Thecc1EG006828	TcDRD1-like1	evm.model.supercontig_1026.2	CpDRD1-like1	AT2G16390	AtDRD1-like1
			Pp3c1_36240	PpDRD1-like2			MA_109115g0010	PaDRD1-like2			GRMZM2G574858	ZmDRD1-like2	Sobic.001G494100	SbDRD1-like2	LOC_Os06g14440	OsDRD1-like2	MLOC_70680	HvDRD1-like2			GSVIVT01024512001	VvDRD1-like2			Phvul.011G210800	PvDRD1-like2	Potri.004G159000	PtDRD1-like2	Gorai.013G034700	GrDRD1-like2
							MA_9046008g0010	PaDRD1-like3							LOC_Os03g06920	OsDRD1-like1	MLOC_13483	HvDRD1-like3
															LOC_Os08g14610	OsDRD1-like4
DMS3			Pp3c22_17800	PpDMS3-like1	Smoe98346	SmDMS3-like1			evm_27.model.AmTr_v1.0_scaffold00021.223	AtrDMS3-like1	GRMZM2G309152	ZmDMS3-like1	Sobic.003G004800	SbDMS3-like1	LOC_Os01g13404	OsDMS3-like1	MLOC_15079	HvDMS3-like1	Solyc06g051990	SlDMS3-like1	GSVIVG01038554001	VvDMS3-like1	Cla004894	ClDMS3-like1	Phvul.009G052300	PvDMS3-like1	Potri.015G012600	PtDMS3-like1	Gorai.008G268600	GrDMS3-like1	Thecc1EG015419	TcDMS3-like1	evm.model.supercontig_39.5	CpDMS3-like1	AT3G49250	AtDMS3-like1
									evm_27.model.AmTr_v1.0_scaffold00021.224	AtrDMS3-like2									Solyc03g083210	SlDMS3-like2			Cla004259	ClDMS3-like2			Potri.012G016000	PtDMS3-like2
MORC6			Pp3c27_2580	PpMORC6-like1	Smoe91078	SmMORC6-like1	MA_91753g0010	PaMORC6-like1	evm_27.model.AmTr_v1.0_scaffold00085.89	AtrMORC6-like1	GRMZM2G030596	ZmMORC6-like1	Sobic.003G187500	SbMORC6-like1	LOC_Os01g36840	OsMORC6-like1	MLOC_13339	HvMORC6-like1	Solyc01g099300	SlMORC6-like1	GSVIVG01007708001	VvMORC6-like1	Cla010878	ClMORC6-like1	Phvul.009G176500	PvMORC6-like1	Potri.012G089000	PtMORC6-like1	Gorai.010G138700	GrMORC6-like1	Thecc1EG012109	TcMORC6-like1	evm.model.supercontig_108.41	CpMORC6-like1	AT1G19100	AtMORC6-like1
							MA_10434545g0010	PaMORC6-like2			AC194405.3_FG021	ZmMORC6-like2	Sobic.010G038000	SbMORC6-like2	LOC_Os06g28060	OsMORC6-like2			Solyc06g071580	SlMORC6-like2	GSVIVG01032432001	VvMORC6-like2	Cla019204	ClMORC6-like2			Potri.015G079400	PtMORC6-like2			Thecc1EG016934	TcMORC6-like2	evm.model.supercontig_1163.1	CpMORC6-like2
							MA_10364580g0010	PaMORC6-like3			GRMZM2G372477	ZmMORC6-like3	Sobic.003G325800	SbMORC6-like3	LOC_Os11g26830	OsMORC6-like3							Cla019205	ClMORC6-like3
													Sobic.010G143600	SbMORC6-like4
SUVH2			Pp3c8_13820	PpSUVH2-like1	Smoe426107	SmSUVH2-like1	MA_21699g0020	PaSUVH2-like1			GRMZM2G025924	ZmSUVH2-like1	Sobic.002G119600	SbSUVH2-like1	LOC_Os07g25450	OsSUVH2-like1	MLOC_71915	HvSUVH2-like1																	AT2G33290	AtSUVH2-like1
											GRMZM2G034288	ZmSUVH2-like2
SUVH9					Smoe407168	SmSUVH9-like1	MA_279935g0010	PaSUVH9-like1	evm_27.model.AmTr_v1.0_scaffold00039.17	AtrSUVH9-like1	GRMZM2G165011	ZmSUVH9-like1	Sobic.007G162500	SbSUVH9-like1	LOC_Os08g45130	OsSUVH9-like1	MLOC_54264	HvSUVH9-like1	Solyc12g096990	SlSUVH9-like1	GSVIVG01027942001	VvSUVH9-like1	Cla021475	ClSUVH9-like1	Phvul.003G007700	PvSUVH9-like1	Potri.010G064300	PtSUVH9-like1	Gorai.006G254500	GrSUVH9-like1	Thecc1EG021034	TcSUVH9-like1	evm.TU.contig_29644.1	CpSUVH9-like1	AT4G13460	AtSUVH9-like1
							MA_26178g0010	PaSUVH9-like2											Solyc09g090810	SlSUVH9-like2					Phvul.003G282200	PvSUVH9-like2	Potri.008G173100	PtSUVH9-like2
							MA_10429168g0010	PaSUVH9-like3
KTF1									evm_27.model.AmTr_v1.0_scaffold00002.356	AtrKTF1-like1	GRMZM2G375222	ZmKTF1-like1	Sobic.009G190200	SbKTF1-like1	LOC_Os05g43060	OsKTF1-like1	MLOC_12127	HvKTF1-like1	Solyc11g008150	SlKTF1-like1	GSVIVG01016203001	VvKTF1-like1	Cla013737	ClKTF1-like1	Phvul.007G024600	PvKTF1-like1	Potri.008G032800	PtKTF1-like1	Gorai.011G234600	GrKTF1-like1	Thecc1EG043328	TcKTF1-like1	evm.model.supercontig_53.150	CpKTF1-like1	AT5G04290	AtKTF1-like1
											GRMZM2G370715	ZmKTF1-like2					MLOC_81023	HvKTF1-like2									Potri.010G228800	PtKTF1-like2
DRM1											GRMZM2G052991	ZmDRM1-like1			LOC_Os05g04330	OsDRM1-like1	MLOC_49914	HvDRM1-like1	Solyc10g078190	SlDRM1-like1					Phvul.002G070300	PvDRM1-like1	Potri.001G347000	PtDRM1-like1	Gorai.012G062900	GrDRM1-like1	Thecc1EG016907	TcDRM1-like1	evm.model.supercontig_470.2	CpDRM1-like1	AT5G15380	AtDRM1-like1
																	MLOC_34517	HvDRM1-like2	Solyc04g005250	SlDRM1-like2
DRM2			Pp3c15_21430	PpDRM2-like1	Smoe76095	SmDRM2-like1	MA_637235g0010	PaDRM2-like1	evm_27.model.AmTr_v1.0_scaffold00096.44	AtrDRM2-like1	GRMZM2G092497	ZmDRM2-like1	Sobic.001G535800	SbDRM2-like1	LOC_Os03g02010	OsDRM2-like1	MLOC_59182	HvDRM2-like1	Solyc02g062740	SlDRM2-like1	GSVIVG01032445001	VvDRM2-like1	Cla017107	ClDRM2-like1	Phvul.004G011700	PvDRM2-like1	Potri.014G049500	PtDRM2-like1	Gorai.006G031000	GrDRM2-like1					AT5G14620	AtDRM2-like1
			Pp3c15_14362	PpDRM2-like2	Smoe411110	SmDRM2-like2	MA_10426609g0010	PaDRM2-like4			GRMZM2G137366	ZmDRM2-like2	Sobic.003G124000	SbDRM2-like2	LOC_Os12g01800	OsDRM2-like3			Solyc00g012640	SlDRM2-like2
							MA_60018g0010	PaDRM2-like2					Sobic.001G458100	SbDRM2-like3	LOC_Os11g01810	OsDRM2-like2			Solyc00g015000	SlDRM2-like3
							MA_10433243g0010	PaDRM2-like3
							MA_55726g0010	PaDRM2-like5
JMJ14	Cre12.g514250	CrJMJ14-like2	Pp3c16_4220	PpJMJ14-like1	Smoe98011	SmJMJ14-like1	MA_10436538g0010	PaJMJ14-like1	evm_27.model.AmTr_v1.0_scaffold00092.113	AtrJMJ14-like1					LOC_Os05g23670	OsJMJ14-like1	MLOC_1083	HvJMJ14-like1	Solyc02g069740	SlJMJ14-like1	GSVIVG01037956001	VvJMJ14-like1	Cla009169	ClJMJ14-like1	Phvul.009G218300	PvJMJ14-like1	Potri.011G155100	PtJMJ14-like1	Gorai.009G116100	GrJMJ14-like1	Thecc1EG026950	TcJMJ14-like1	evm.model.supercontig_192.23	CpJMJ14-like1	AT4G20400	AtJMJ14-like1
	Cre17.g709550	CrJMJ14-like1	Pp3c21_10100	PpJMJ14-like2			MA_10434186g0010	PaJMJ14-like2	evm_27.model.AmTr_v1.0_scaffold00067.38	AtrJMJ14-like2																			Gorai.011G005400	GrJMJ14-like2	Thecc1EG026412	TcJMJ14-like2
																															Thecc1EG026189	TcJMJ14-like3
UBP26	Cre01.g030450	CrUBP26-like1	Pp3c16_5610	PpUBP26-like1	Smoe75187	SmUBP26-like1	MA_2328g0010	PaUBP26-like1	evm_27.model.AmTr_v1.0_scaffold00131.38	AtrUBP26-like1	GRMZM2G154621	ZmUBP26-like1	Sobic.008G098300	SbUBP26-like1	LOC_Os03g09260	OsUBP26-like1	MLOC_19181	HvUBP26-like1	Solyc03g078390	SlUBP26-like1	GSVIVG01035602001	VvUBP26-like1	Cla022269	ClUBP26-like1	Phvul.009G100000	PvUBP26-like1	Potri.005G179500	PtUBP26-like1	Gorai.013G211400	GrUBP26-like1	Thecc1EG036763	TcUBP26-like1	evm.model.supercontig_42.63	CpUBP26-like1	AT3G49600	AtUBP26-like1
											GRMZM2G376074	ZmUBP26-like2			LOC_Os03g09270	OsUBP26-like2									Phvul.001G057700	PvUBP26-like2	Potri.002G081600	PtUBP26-like2					evm.model.supercontig_42.62	CpUBP26-like2
HDA6	Cre11.g467751	CrHDA6-like1	Pp3c13_20230	PpHDA6-like1	Smoe80012	SmHDA6-like1	MA_10427274g0010	PaHDA6-like1	evm_27.model.AmTr_v1.0_scaffold00083.14	AtrHDA6-like1	GRMZM2G136067	ZmHDA6-like1	Sobic.007G114000	SbHDA6-like1	LOC_Os08g25570	OsHDA6-like1	MLOC_17056	HvHDA6-like1	Solyc06g071680	SlHDA6-like1	GSVIVG01007671001	VvHDA6-like1	Cla019222	ClHDA6-like1	Phvul.003G203800	PvHDA6-like1	Potri.015G082500	PtHDA6-like1	Gorai.003G110100	GrHDA6-like1	Thecc1EG012179	TcHDA6-like1	evm.model.supercontig_110.13	CpHDA6-like1	AT5G63110	AtHDA6-like1
			Pp3c3_26550	PpHDA6-like2	Smoe74186	SmHDA6-like2	MA_4299g0010	PaHDA6-like2	evm_27.model.AmTr_v1.0_scaffold00068.89	AtrHDA6-like2			Sobic.003G200400	SbHDA6-like2					Solyc03g112410	SlHDA6-like2					Phvul.009G175000	PvHDA6-like2	Potri.012G083800	PtHDA6-like2
							MA_47814g0010	PaHDA6-like3
SUVH4	Cre09.g392542	CrSUVH4-like1	Pp3c12_13280	PpSUVH4-like1	Smoe79965	SmSUVH4-like1	MA_22288g0010	PaSUVH4-like1	evm_27.model.AmTr_v1.0_scaffold00069.47	AtrSUVH4-like1	GRMZM2G336909	ZmSUVH4-like1	Sobic.003G411400	SbSUVH4-like1	LOC_Os01g70220	OsSUVH4-like1	MLOC_61815	HvSUVH4-like1	Solyc02g094520	SlSUVH4-like1	GSVIVG01032986001	VvSUVH4-like1	Cla005598	ClSUVH4-like1	Phvul.002G094200	PvSUVH4-like1	Potri.014G143900	PtSUVH4-like1	Gorai.005G196900	GrSUVH4-like1	Thecc1EG017347	TcSUVH4-like1	evm.model.supercontig_70.67	CpSUVH4-like1	AT5G13960	AtSUVH4-like1
			Pp3c4_9720	PpSUVH4-like2	Smoe104841	SmSUVH4-like2	MA_37876g0020	PaSUVH4-like2	evm_27.model.AmTr_v1.0_scaffold00002.623	AtrSUVH4-like2	GRMZM2G054380	ZmSUVH4-like2	Sobic.009G122800	SbSUVH4-like2							GSVIVG01001083001	VvSUVH4-like2					Potri.003G162800	PtSUVH4-like2	Gorai.012G082600	GrSUVH4-like2
							MA_839575g0010	PaSUVH4-like3																			Potri.002G238000	PtSUVH4-like3
																											Potri.002G237900	PtSUVH4-like4
IDN2			Pp3c13_16540	PpIDN2-like1			MA_9285293g0010	PaIDN2-like1	evm_27.model.AmTr_v1.0_scaffold00012.185	AtrIDN2-like1	GRMZM2G160032	ZmIDN2-like1	Sobic.003G230600	SbIDN2-like1	LOC_Os01g44230	OsIDN2-like2	MLOC_4670	HvIDN2-like1	Solyc06g051810	SlIDN2-like1	GSVIVG01016528001	VvIDN2-like1	Cla004007	ClIDN2-like1	Phvul.001G232400.4	PvIDN2-like1	Potri.010G202700	PtIDN2-like1	Gorai.012G071000	GrIDN2-like3	Thecc1EG042747	TcIDN2-like1	evm.model.supercontig_1.418	CpIDN2-like1	AT3G48670	AtIDN2-like1
							MA_166638g0010	PaIDN2-like2	evm_27.model.AmTr_v1.0_scaffold00012.177	AtrIDN2-like2									Solyc06g005550	SlIDN2-like2	GSVIVG01024947001	VvIDN2-like2	Cla008236	ClIDN2-like2	Phvul.003G281400	PvIDN2-like2			Gorai.010G201400	GrIDN2-like2
																			Solyc05g054420	SlIDN2-like3					Phvul.008G232300	PvIDN2-like3			Gorai.010G201300	GrIDN2-like1
																			Solyc06g076210	SlIDN2-like4
IDP1			Pp3c21_20310	PpIDP1-like1			MA_16249g0010	PaIDP1-like1	evm_27.model.AmTr_v1.0_scaffold02578.1	AtrIDP1-like3	GRMZM2G011436	ZmIDP1-like1	Sobic.007G043000	SbIDP1-like1	LOC_Os01g05470	OsIDP1-like1	MLOC_76192	HvIDP1-like1	Solyc03g117040	SlIDP1-like1	GSVIVG01010892001	VvIDP1-like1	Cla015021	ClIDP1-like1	Phvul.010G160300	PvIDP1-like1	Potri.003G181000	PtIDP1-like1	Gorai.009G124400	GrIDP1-like1	Thecc1EG027414	TcIDP1-like1	evm.model.supercontig_10.88	CpIDP1-like1	AT1G15910	AtIDP1-like1
									evm_27.model.AmTr_v1.0_scaffold00012.179	AtrIDP1-like1	GRMZM2G100898	ZmIDP1-like2	Sobic.003G088600	SbIDP1-like2	LOC_Os02g19130	OsIDP1-like2	MLOC_70826	HvIDP1-like2
									evm_27.model.AmTr_v1.0_scaffold00012.183	AtrIDP1-like2	GRMZM2G025059	ZmIDP1-like3	Sobic.001G175500	SbIDP1-like3	LOC_Os05g06130	OsIDP1-like3	MLOC_4750	HvIDP1-like3
											GRMZM2G110304	ZmIDP1-like4	Sobic.003G072500	SbIDP1-like4	LOC_Os01g03570	OsIDP1-like4	MLOC_32832	HvIDP1-like4
													Sobic.007G073800	SbIDP1-like5			MLOC_57689	HvIDP1-like5
													Sobic.009G048300	SbIDP1-like6
NRPD1			Pp3c17_3180	PpNRPD1-like1	Smoe441655	SmNRPD1-like1	MA_10429268g0010	PaNRPD1-like1	evm_27.model.AmTr_v1.0_scaffold00069.119	AtrNRPD1-like1	GRMZM2G007681	ZmNRPD1-like1	Sobic.006G185200	SbNRPD1-like1	LOC_Os04g48370	OsNRPD1-like1	MLOC_37547	HvNRPD1-like1	Solyc08g080210	SlNRPD1-like1	GSVIVG01019869001	VvNRPD1-like1	Cla004413	ClNRPD1-like1	Phvul.002G153700	PvNRPD1-like1	Potri.001G111300	PtNRPD1-like1	Gorai.004G207300	GrNRPD1-like1	Thecc1EG016168	TcNRPD1-like1	evm.model.supercontig_29.14	CpNRPD1-like1	AT1G63020	AtNRPD1-like1
									evm_27.model.AmTr_v1.0_scaffold00069.121	AtrNRPD1-like2																			Gorai.007G022200	GrNRPD1-like2			evm.model.supercontig_29.15	CpNRPD1-like2
																																	evm.model.supercontig_29.17	CpNRPD1-like3
NRPE1			Pp3c15_4150	PpNRPE1-like1	Smoe90820	SmNRPE1-like1	MA_8720349g0010	PaNRPE1-like1			GRMZM2G153797	ZmNRPE1-like1	Sobic.004G043750	SbNRPE1-like1	LOC_Os02g05880	OsNRPE1-like2	MLOC_54009	HvNRPE1-like1	Solyc01g096390	SlNRPE1-like1	GSVIVG01013491001	VvNRPE1-like1	Cla005893	ClNRPE1-like1	Phvul.011G206900	PvNRPE1-like1	Potri.003G196900	PtNRPE1-like1	Gorai.010G216600	GrNRPE1-like1	Thecc1EG045152	TcNRPE1-like1	evm.model.supercontig_271.2	CpNRPE1-like1	AT2G40030	AtNRPE1-like1
			Pp3c15_5270	PpNRPE1-like2			MA_153826g0010	PaNRPE1-like2			GRMZM2G470305	ZmNRPE1-like2	Sobic.003G439200	SbNRPE1-like2	LOC_Os01g73430	OsNRPE1-like1											Potri.T148900	PtNRPE1-like2					evm.model.supercontig_271.3	CpNRPE1-like2
NRPD/E2					Smoe92553	SmNRPD2/E2-like1	MA_454830g0010	PaNRPD2/E2-like1	evm_27.model.AmTr_v1.0_scaffold00010.345	AtrNRPD2/E2-like1	GRMZM2G054225	ZmNRPD2/E2-like1	Sobic.001G448100	SbNRPD2/E2-like1	LOC_Os04g54840	OsNRPD2/E2-like1	MLOC_38587	HvNRPD2/E2-like1	Solyc03g110880	SlNRPD2/E2-like1	GSVIVG01035963001	VvNRPD2/E2-like1	Cla021026	ClNRPD2/E2-like1	Phvul.009G087100	PvNRPD2/E2-like1	Potri.018G019100	PtNRPD2/E2-like1	Gorai.001G037900	GrNRPD2/E2-like1	Thecc1EG036908	TcNRPD2/E2-like1	evm.model.supercontig_127.33	CpNRPD2/E2-like1	AT3G23780	AtNRPD2/E2-like1
							MA_9573823g0010	PaNRPD2/E2-like2			GRMZM2G427031	ZmNRPD2/E2-like2	Sobic.006G236000	SbNRPD2/E2-like2	LOC_Os08g07480	OsNRPD2/E2-like2			Solyc08g075940	SlNRPD2/E2-like2
							MA_10265423g0010	PaNRPD2/E2-like3			GRMZM2G133512	ZmNRPD2/E2-like3	Sobic.007G056900	SbNRPD2/E2-like3
NRPD/E4									evm_27.model.AmTr_v1.0_scaffold00061.176	AtrNRPD4/E4-like1	GRMZM2G453424	ZmNRPD4/E4-like1	Sobic.004G256300	SbNRPD4/E4-like1	LOC_Os02g49150	OsNRPD4/E4-like1	MLOC_59970	HvNRPD4/E4-like1	Solyc04g015180	SlNRPD4/E4-like1	GSVIVG01003467001	VvNRPD4/E4-like1	Cla016457	ClNRPD4/E4-like1	Phvul.006G135800	PvNRPD4/E4-like1	Potri.016G003200.6	PtNRPD4/E4-like1	Gorai.010G190700	GrNRPD4/E4-like1	Thecc1EG030466	TcNRPD4/E4-like1	evm.model.supercontig_27.205	CpNRPD4/E4-like1	AT4G15950	AtNRPD4/E4-like1
																	MLOC_7011	HvNRPD4/E4-like2					Cla016430	ClNRPD4/E4-like2
NRPE5											GRMZM2G162697	ZmNRPE5-like1	Sobic.005G030600	SbNRPE5-like1	LOC_Os11g04730	OsNRPE5-like1	MLOC_51271	HvNRPE5-like1	Solyc04g040170	SlNRPE5-like1	GSVIVG01033595001	VvNRPE5-like1	Cla002896	ClNRPE5-like1	Phvul.001G125200	PvNRPE5-like1	Potri.016G038500	PtNRPE5-like1	Gorai.006G133300		Thecc1EG024387		evm.model.supercontig_5.204		AT3G57080
															LOC_Os12g04510	OsNRPE5-like2			Solyc01g098320	SlNRPE5-like2
MET1	Cre10.g461750	CrMET1-like1	Pp3c11_20540	PpMET1-like1	Smoe80009	SmMET1-like1	MA_10436985g0010	PaMET1-like1	evm_27.model.AmTr_v1.0_scaffold00017.270	AtrMET1-like1	GRMZM2G333916	ZmMET1-like1	Sobic.002G056000	SbMET1-like1	LOC_Os03g58400	OsMET1-like1	MLOC_61904	HvMET1-like1	Solyc11g030600	SlMET1-like1	GSVIVG01000263001	VvMET1-like1	Cla001916	ClMET1-like1	Phvul.004G133200	PvMET1-like1	Potri.T046100	PtMET1-like1	Gorai.012G048000	GrMET1-like1	Thecc1EG001643	TcMET1-like1	evm.model.supercontig_37.192	CpMET1-like1	AT5G49160	AtMET1-like1
	Cre06.g286650	CrMET1-like2					MA_10433746g0010	PaMET1-like2			GRMZM2G334041	ZmMET1-like2	Sobic.001G055700	SbMET1-like2	LOC_Os07g08500	OsMET1-like2	MLOC_10988	HvMET1-like2									Potri.018G138000	PtMET1-like2
							MA_88843g0010	PaMET1-like3																			Potri.004G134000	PtMET1-like3
CMT3	Cre03.g202150	CrCMT3-like1	Pp3c6_28720	PpCMT3-like1	Smoe30570	SmCMT3-like1	MA_10427737g0010	PaCMT3-like1	evm_27.model.AmTr_v1.0_scaffold00024.163	AtrCMT3-like1	GRMZM2G025592	ZmCMT3-like1	Sobic.006G214000	SbCMT3-like1	LOC_Os03g12570	OsCMT3-like1	MLOC_11952	HvCMT3-like1	Solyc12g100330	SlCMT3-like1	GSVIVG01025386001	VvCMT3-like1	Cla004759	ClCMT3-like1	Phvul.004G176100	PvCMT3-like1	Potri.001G009600	PtCMT3-like1	Gorai.001G052000	GrCMT3-like1	Thecc1EG040279	TcCMT3-like1	evm.model.supercontig_48.151	CpCMT3-like1	AT1G69770	AtCMT3-like1
							MA_141148g0010	PaCMT3-like2			GRMZM2G005310	ZmCMT3-like2	Sobic.004G197400	SbCMT3-like2					Solyc01g006100	SlCMT3-like2													evm.model.supercontig_27.168	CpCMT3-like2
CMT2							MA_173651g0010	PaCMT2-like1	evm_27.model.AmTr_v1.0_scaffold00048.135	AtrCMT2-like1			Sobic.009G083900	SbCMT2-like1	LOC_Os05g13780	OsCMT2-like1	MLOC_59780	HvCMT2-like1	Solyc08g005400	SlCMT2-like1	GSVIVG01024446001	VvCMT2-like1	Cla008853	ClCMT2-like1	Phvul.003G273100	PvCMT2-like1	Potri.003G100000	PtCMT2-like1	Gorai.004G180200	GrCMT2-like1	Thecc1EG016644	TcCMT2-like1	evm.model.supercontig_133.1	CpCMT2-like1	AT4G19020	AtCMT2-like1
							MA_173651g0020	PaCMT2-like2													GSVIVG01022685001	VvCMT2-like2							Gorai.004G180300	GrCMT2-like2
DDM1	Cre16.g647602	CrDDM1-like1	Pp3c17_19520	PpDDM1-like1	Smoe110395	SmDDM1-like1	MA_104034g0010	PaDDM1-like1	evm_27.model.AmTr_v1.0_scaffold00059.41	AtrDDM1-like1	GRMZM2G177165	ZmDDM1-like1	Sobic.002G021200	SbDDM1-like1	LOC_Os09g27060	OsDDM1-like2	MLOC_64588	HvDDM1-like1	Solyc02g062780	SlDDM1-like1	GSVIVG01018979001	VvDDM1-like1	Cla014526	ClDDM1-like1	Phvul.002G029500	PvDDM1-like1	Potri.007G026700	PtDDM1-like1	Gorai.008G068400	GrDDM1-like1	Thecc1EG000405	TcDDM1-like1	evm.model.supercontig_55.93	CpDDM1-like1	AT5G66750	AtDDM1-like1
							MA_42406g0010	PaDDM1-like2			GRMZM2G071025	ZmDDM1-like2	Sobic.001G109700	SbDDM1-like2	LOC_Os03g51230	OsDDM1-like1			Solyc02g085390	SlDDM1-like2							Potri.019G129900	PtDDM1-like2
DME	Cre07.g355466	CrDME-like1	Pp3c4_2820	PpDME-like1			MA_68384g0010	PaDME-like1	evm_27.model.AmTr_v1.0_scaffold00040.230	AtrDME-like1	GRMZM2G422464	ZmDME-like1	Sobic.008G085300	SbDME-like1	LOC_Os01g11900	OsDME-like1	MLOC_11707	HvDME-like1	Solyc11g007580	SlDME-like1	GSVIVG01034713001	VvDME-like1	Cla020509	ClDME-like1			Potri.010G234400	PtDME-like1	Gorai.002G145100	GrDME-like1	Thecc1EG043681t5	TcDME-like1	evm.model.supercontig_128.52	CpDME-like1	AT5G04560	AtDME-like1
			Pp3c6_18380	PpDME-like2							GRMZM2G123587	ZmDME-like2	Sobic.004G149800	SbDME-like2	LOC_Os02g29230	OsDME-like2											Potri.008G025900	PtDME-like2
ROS1			Pp3c2_260	PpROS1-like1	Smoe182514	SmROS1-like1	MA_111413g0010	PaROS1-like1	evm_27.model.AmTr_v1.0_scaffold00088.93	AtrROS1-like1	GRMZM2G131756	ZmROS1-like1	Sobic.009G155900	SbROS1-like1	LOC_Os05g37350	OsROS1-like2	MLOC_58043	HvROS1-like1	Solyc10g083630	SlROS1-like1	GSVIVG01033777001	VvROS1-like1	Cla018369	ClROS1-like1	Phvul.007G223600	PvROS1-like1	Potri.006G116000	PtROS1-like1	Gorai.009G408300	GrROS1-like2	Thecc1EG022433	TcROS1-like1	evm.model.supercontig_5.80	CpROS1-like2	AT2G36490	AtROS1-like1
															LOC_Os05g37410	OsROS1-like3			Solyc09g009080	SlROS1-like2	GSVIVG01031400001	VvROS1-like2	Cla017732	ClROS1-like2	Phvul.001G186500	PvROS1-like2			Gorai.006G158300	GrROS1-like1			evm.model.supercontig_5.81	CpROS1-like1
DML2																																			AT3G10010	AtDML2-like1
DML3													Sobic.006G224100	SbDML3-like1	LOC_Os02g29380	OsDML3-like1	MLOC_62504	HvDML3-like1	Solyc03g123440	SlDML3-like1					Phvul.003G032300	PvDML3-like1			Gorai.009G088400	GrDML3-like1	Thecc1EG041509	TcDML3-like1			AT4G34060	AtDML3-like1
													Sobic.001G188500	SbDML3-like2	LOC_Os04g28860	OsDML3-like2
