# Supplementary material for: Tracing the origin and evolution history of methylation-related genes in plants
Source: BMC Plant Biol. 2019 Jul 12;19:307. doi: 10.1186/s12870-019-1923-7 (PMC6624907; doi:10.1186/s12870-019-1923-7)
Supplement: Supplementary file 11 — Table S8. The SRA accession number of RNA-Seq data used in this study. (XLSX 31 kb) [file 12870_2019_1923_MOESM11_ESM.xlsx]

## Sheet: Sheet1
Table S8. The SRA accession number of RNA-Seq data used in this study.
	species	SRA	tissue
	C.reinhardtii	SRR5874702	whole plant
	P.patens	SRR1553300,SRR1553305	whole plant
	S.moellendorffii	SRR1230922,SRR1230924	whole plant
	A.trichopoda	SRR5293262	leaf
	Z.mays	SRR8873411	leaf
	S.bicolor	SRR8401514	leaf
	O.sativa	SRR8953716,SRR8953715,SRR8953718	leaf
	C.lanatus	SRR5405077,SRR5405076	leaf
	P.vulgaris	SRR957667	leaf
	P.trichocarpa	SRR8424224,SRR8424226,SRR8424228,SRR8424230	leaf
